# Supplementary material for: Epidemiological and clinical features of Kawasaki disease in Spain over 5 years and risk factors for aneurysm development. (2011-2016): KAWA-RACE study group
Source: PLoS One. 2019 May 20;14(5):e0215665. doi: 10.1371/journal.pone.0215665 (PMC6527399; doi:10.1371/journal.pone.0215665)
Supplement: S1 File — (XLSX) [file pone.0215665.s001.xlsx]

## Sheet: kawarace_15022019
SUBJECT_id	GENDER	ETNIA PATIENT	COSANGUINITY	ETNIA MOTHER	ETNIA FATHER	DIAGNOSIS DATE	DATE FEVER START	RELATED FAMILY HISTORY	RELATIONSHIP	DISEASE IN RELATIVE	CARDIAC DISEASE	CARDIAC DISEASE-OTHER	AUTOINMUNE DISEASE	immunodeficiency	INFECTION SITE	INFECTION SITE OTHER	PATHOGEN IDENTIFIED?	PATHOGEN	PATHOGEN	DIAGNOSIS	SUSPICION OTHER DISEASE?	WHAT DISEASE?	WHAT DISEASE?-OTHERS	FIRST EPISODE	DESCRIBE	PREVIOUS INFECTION IN LAST 4 WEEKS	INFECTION SITE	INFECTION SITE_OTHERS	PATHOGEN IDENTIFIED?	SPECIFY PATHOGEN	FEVER	TEMPERATURE	FEVER DURATION	RESOULUTION OF FEVER WITH IVIG	SYMPTOMS BEFORE FEVER	WHAT SYMPTOMS	CONJUNTIVAL INYECTION	ORAL CAVITY CHANGES	CHANGES IN EXTREMITIES	DESCUAMATION	EXANTHEMA	ADENOPATHIES	ADENOPATHIES TYPE	ADENOPATHY LOCATION	INFLAMATION BCG SITE	PERINEAL EXANTHEMA	IRRITABILITY	ASEPTIC MENINGITIS BEFORE IVIG	DIGESTIVE SYMPTOMS
HULP-2016-0001	male	Southern europe (mediterrenean countries and Portugal)	No	Southern europe (mediterrenean countries and Portugal)	Southern europe (mediterrenean countries and Portugal)	2016-09-02	2015-08-28	No												complete	No			yes		No					yes	40.1	8	yes	No		yes	yes	No		yes	No			No	No	yes	not known	No
HULP-2016-0002	male	Southern europe (mediterrenean countries and Portugal)	No	Southern europe (mediterrenean countries and Portugal)	Southern europe (mediterrenean countries and Portugal)	2015-01-05	2014-12-28	No												complete	No			yes		No					yes	38.5	10	No	No		yes	yes	yes	2015-01-06	yes	yes	Multiple		No	not known	yes	not known	yes
HULP-2016-0003	female	Southern europe (mediterrenean countries and Portugal)	No	Southern europe (mediterrenean countries and Portugal)	Southern europe (mediterrenean countries and Portugal)	2011-12-20	2011-12-17	No												complete	No			yes		No					yes	38.4		yes	No		yes	yes	yes	2011-12-30	yes	yes	Multiple		No	yes	No
HULP-2016-0004	female	Southern europe (mediterrenean countries and Portugal)	No	Southern europe (mediterrenean countries and Portugal)	Southern europe (mediterrenean countries and Portugal)	2016-03-24	2016-03-11	No												incomplete	No			yes		yes	ENT viral		yes	Influenza B	yes	39	16	yes	No		yes	yes	No		yes	yes	Multiple		No	No	not known	not known	No
HULP-2016-0006	female	Southern europe (mediterrenean countries and Portugal)	No	Southern europe (mediterrenean countries and Portugal)	Southern europe (mediterrenean countries and Portugal)	2016-05-09	2016-04-23	No												complete	No			yes		No					yes	39.6	6	No	No		yes	yes	yes	2016-05-10	yes	yes	unique > 1.5cm	Cervical	No	No	No	not known	No
HULP-2016-0007	male	Southern europe (mediterrenean countries and Portugal)	No	Southern europe (mediterrenean countries and Portugal)	Southern europe (mediterrenean countries and Portugal)	2014-03-21	2014-03-15	No												complete	No			yes		No					yes	38.6	8	yes	No		yes	yes	yes	2014-03-24	yes	yes	Multiple		No	No	No	not known	yes
HULP-2016-0010	male	Southern europe (mediterrenean countries and Portugal)	No	Southern europe (mediterrenean countries and Portugal)	Southern europe (mediterrenean countries and Portugal)	2015-11-17	2015-11-10	No												complete	No			yes		No					yes	40	10	yes	No		yes	yes	yes		yes	yes	Multiple		No	No	No	not known	yes
HULP-2016-0011	male	Native central/south america	No	Native central/south america	Native central/south america	2015-05-08	2015-04-29	No												complete	No			yes		No					yes	39	9	yes	No		yes	yes	No		No	yes	Multiple		No	No	yes	not known	No
HULP-2016-0012	male	Native central/south america	No	Native central/south america	Native central/south america	2015-06-02	2015-06-02	No												incomplete	No			No	recrudescence of KD	No					yes	38	1	yes	No		No	yes	yes		yes	No			No	No	No	not known	No
HULP-2016-0013	male	Northern /eastern europe		Northern /eastern europe	Northern /eastern europe	2015-11-16	2015-11-11	No												complete	yes	scarlet fever		yes		yes	others (please specify)	pharingitis	yes	group A strep	yes	39.7	11	yes	yes	oral cavity changes	yes	yes	yes	2015-11-18	yes	yes	Multiple		No	No	No	not known	yes
HULP-2016-0014	female	Southern europe (mediterrenean countries and Portugal)	No	Southern europe (mediterrenean countries and Portugal)	Southern europe (mediterrenean countries and Portugal)	2014-02-16	2014-02-12	No												incomplete	No			yes		No					yes	39.9	7	yes	No		No	yes	yes		yes	yes	Multiple	Cervical	No	yes	No	not known	yes
HULP-2016-0016	male	Southern europe (mediterrenean countries and Portugal)	No	Southern europe (mediterrenean countries and Portugal)	Southern europe (mediterrenean countries and Portugal)	2016-05-06	2016-05-01	yes	brother	infection within the last 4 weeks					ENT		yes	EBV		complete	yes	scarlet fever		yes		No					yes	39.1	5	yes	No		yes	yes	yes	2016-05-09	yes	yes	Multiple		No	No	No	not known	No
HULP-2016-0019	female	Southern europe (mediterrenean countries and Portugal)	No	Southern europe (mediterrenean countries and Portugal)	Southern europe (mediterrenean countries and Portugal)	2015-12-31	2015-12-29	No												complete	No			yes		No					yes	39	4	yes	No		yes	yes	yes	2016-01-03	yes	No			No	No	No	not known	yes
HULP-2016-0020	male	Southern europe (mediterrenean countries and Portugal)	No	Southern europe (mediterrenean countries and Portugal)	Southern europe (mediterrenean countries and Portugal)	2011-09-13	2011-09-08	yes	other (please specify)	Kawasaki disease										complete	yes	Toxic shock		yes		No					yes	39	13	yes	No		yes	yes	yes		yes	yes	unique > 1.5cm	Cervical	No	No	yes	not known	yes
HULP-2016-0022	female	Southern europe (mediterrenean countries and Portugal)	No	Southern europe (mediterrenean countries and Portugal)	Southern europe (mediterrenean countries and Portugal)	2016-03-04	2016-02-26	No												complete	No			yes		No					yes	39	9	yes	No		yes	yes	yes	2016-03-04	yes	No			No	No	No	not known	No
HULP-2016-0023	male	Southern europe (mediterrenean countries and Portugal)	No	Southern europe (mediterrenean countries and Portugal)	Southern europe (mediterrenean countries and Portugal)	2016-01-27	2016-01-19	No												complete	No			yes		No					yes	38.9	21	yes	No		yes	yes	yes	2016-02-05	yes	yes	unique > 1.5cm	Cervical	No	yes	No	not known	No
HULP-2016-0024	female	Southern europe (mediterrenean countries and Portugal)	No	Southern europe (mediterrenean countries and Portugal)	Southern europe (mediterrenean countries and Portugal)	2016-03-23	2016-03-17													complete	yes	other	INFLUENZA B	yes		yes	others (please specify)	INFLUENZA B	yes	INFLUENZA B	yes	39.4	9	yes	No		No	yes	yes		yes	yes	Multiple		No	No	No	not known	yes
HULP-2016-0025	male	Southern europe (mediterrenean countries and Portugal)	No	Southern europe (mediterrenean countries and Portugal)	Southern europe (mediterrenean countries and Portugal)	2015-02-10	2015-02-04	No												complete	No			yes		No					yes	39.9	6	yes	No		yes	yes	yes	2015-02-16	yes	yes	Multiple		No	yes	No	not known	No
HULP-2016-0028	male	Southern europe (mediterrenean countries and Portugal)	No	Southern europe (mediterrenean countries and Portugal)	Southern europe (mediterrenean countries and Portugal)	2015-01-06	2015-01-02	No												complete	No			yes		No					yes	39	16	yes	yes	others (please specify)	yes	yes	yes	2015-01-17	yes	yes	Multiple		No	No	yes	not known	yes
HULP-2016-0030	female	Southern europe (mediterrenean countries and Portugal)	No	Southern europe (mediterrenean countries and Portugal)	Southern europe (mediterrenean countries and Portugal)	2015-11-29	2015-11-18	yes	mother	immunodeficiency				HIV					HIV	complete	No			yes		No					yes	40	13	yes	No		yes	yes	yes		yes	yes	Multiple		No	No	yes	No	No
HULP-2016-0031	female	other/mixed race	No	Southern europe (mediterrenean countries and Portugal)	Native central/south america	2015-12-08	2015-12-05	No												complete	No			yes		No					yes	39	5	yes	No		yes	yes	yes		yes	No			No	yes	No	not known	No
HULP-2016-0032	female	Southern europe (mediterrenean countries and Portugal)	No	Southern europe (mediterrenean countries and Portugal)	Southern europe (mediterrenean countries and Portugal)	2014-07-02	2014-06-27	No												complete	No			yes		No					yes	38.5	7	yes	No		yes	yes	yes	2016-07-04	yes	No			No	No	yes	not known	yes
HULP-2016-0034	male	Southern europe (mediterrenean countries and Portugal)	No	Southern europe (mediterrenean countries and Portugal)	Southern europe (mediterrenean countries and Portugal)	2014-03-04	2014-02-28	No												complete	yes	scarlet fever		yes		yes	others (please specify)	scarlet fever 3 weeks before	No		yes	40.5	6	yes	No		yes	yes	yes	2016-03-04	yes	yes	Multiple	Cervical	No	No	No	not known	No
HULP-2016-0036	female	other/mixed race	No	Native central/south america	Southern europe (mediterrenean countries and Portugal)	2014-10-24	2014-10-19	No												incomplete	No			yes		No					yes	39	7	yes	No		No	yes	yes	2014-10-30	yes	No			No	No	No	not known	yes
HULP-2016-0037	male	Southern europe (mediterrenean countries and Portugal)	No	Southern europe (mediterrenean countries and Portugal)	Southern europe (mediterrenean countries and Portugal)	2014-07-17	2014-07-12	No												complete	No			yes		No					yes	39	8	yes	No		yes	yes	yes	2016-07-21	yes	yes	Multiple		No	No	No	not known	No
HULP-2016-0038	male	Southern europe (mediterrenean countries and Portugal)	No	Southern europe (mediterrenean countries and Portugal)	Southern europe (mediterrenean countries and Portugal)	2014-02-03	2014-01-29	No												complete				yes		No					yes	39.5	8	yes	No		No	yes	yes	2014-02-08	yes	yes	unique > 1.5cm	Cervical	No	yes	No	not known	yes
HULP-2016-0039	male	Southern europe (mediterrenean countries and Portugal)	No	Southern europe (mediterrenean countries and Portugal)	Southern europe (mediterrenean countries and Portugal)		2014-03-09													complete	No			yes		No					yes	39.5	11	yes	No		yes	yes	yes	2014-03-15	yes	yes	unique < 1.5cm	Cervical	No	No	No	not known	No
HULP-2016-0040	female	other/mixed race	No	Southern europe (mediterrenean countries and Portugal)	Northern /eastern europe	2016-01-15	2016-01-05	No												incomplete	No			yes		No					yes	39.7	11	yes	No		No	yes	yes		yes	yes	Multiple		No	No	yes	not known	yes
HULP-2016-0041	female	Southern europe (mediterrenean countries and Portugal)	No	Southern europe (mediterrenean countries and Portugal)	Southern europe (mediterrenean countries and Portugal)	2015-05-13	2015-05-01	No												complete	No			yes		No					yes	39.7	14	yes	No		yes	yes	yes	2015-05-22	yes	yes	Multiple		No	No	No	not known	No
HULP-2016-0043	male	Southern europe (mediterrenean countries and Portugal)	No	Southern europe (mediterrenean countries and Portugal)	Southern europe (mediterrenean countries and Portugal)	2014-07-27	2014-07-24	No												complete	No			yes		No					yes	38.5	6	yes	No		yes	yes	yes	2014-08-04	yes	yes	Multiple		No	No	No	not known	yes
HULP-2016-0044	female	other/mixed race	No	Southern europe (mediterrenean countries and Portugal)	Northern /eastern europe	2014-11-30	2014-11-27	No												incomplete	No			yes		yes	ENT viral				yes	39.3	5	yes	No		No	yes	yes	2014-12-02	yes	yes	unique < 1.5cm	Cervical	No	No	yes	not known	yes
HULP-2016-0045	female	Southern europe (mediterrenean countries and Portugal)	No	Southern europe (mediterrenean countries and Portugal)	Southern europe (mediterrenean countries and Portugal)	2014-12-15	2014-12-12	not available												complete	No			yes		No					yes	39.9	5	yes	No		No	yes	yes	2014-12-26	yes	yes	unique > 1.5cm	Cervical	No	No	No	not known	No
HULP-2016-0046	female	Southern europe (mediterrenean countries and Portugal)	No	Southern europe (mediterrenean countries and Portugal)	Southern europe (mediterrenean countries and Portugal)	2015-09-21	2015-09-18	not available												complete	yes	Toxic shock		yes		No					yes	39.1	5	yes	yes	lymphadenopathies	yes	yes	yes	2015-09-28	No	yes	Multiple		No	No	No	not known	No
HULP-2016-0047	male	Southern europe (mediterrenean countries and Portugal)	No	Southern europe (mediterrenean countries and Portugal)	Southern europe (mediterrenean countries and Portugal)	2015-05-28	2015-05-20	No												complete	No			yes		No					yes	39.5	10	yes	yes	exanthema	yes	yes	yes	2015-05-29	yes	yes	unique > 1.5cm	Cervical	No	No	yes	not known	No
HULP-2016-0048	male	Southern europe (mediterrenean countries and Portugal)	No	Southern europe (mediterrenean countries and Portugal)	Southern europe (mediterrenean countries and Portugal)	2015-06-01	2015-05-28	No												complete	No			yes		No					yes	39.7	5	yes	No		yes	yes	yes	2015-06-04	yes	No			No	yes	No	not known	yes
HULP-2016-0049	female	Native central/south america	No	Native central/south america	Native central/south america	2015-10-07	2015-09-24	No												complete	yes	other	UTI	yes		No					yes	39.9	21	yes	No		yes	yes	yes		yes	No			No	yes	No	not known	yes
HULP-2016-0050	male	other/mixed race	No	Native central/south america	Southern europe (mediterrenean countries and Portugal)	2014-05-20	2014-05-12	No												complete	No			yes		No					yes	39.9	9	yes	No		yes	yes	No		yes	yes	Multiple		No	No	No	not known	No
HULP-2016-0051	male	other/mixed race	No	Northern /eastern europe	Native central/south america	2014-12-01	2014-11-22	not available												complete	No			yes		No					yes	40	13	yes	No		No	yes	yes	2014-12-09	yes	No			No	No	yes	not known	yes
HULP-2016-0052	female	Southern europe (mediterrenean countries and Portugal)	No	Southern europe (mediterrenean countries and Portugal)	Southern europe (mediterrenean countries and Portugal)	2015-04-03	2015-03-25	No												complete	No			yes		No					yes	40	16	yes	No		No	yes	No		yes	No			No	No	No	not known	No
HULP-2016-0055	male	Southern europe (mediterrenean countries and Portugal)	No	Southern europe (mediterrenean countries and Portugal)	Southern europe (mediterrenean countries and Portugal)	2015-01-09	2014-12-31	No												complete	yes	other	Influenza with HLH	yes		No					yes	39.5	11	yes	No		yes	yes	yes	2015-01-16	yes	No			No	No	No	not known	yes
HULP-2016-0057	male	Southern europe (mediterrenean countries and Portugal)	No	Southern europe (mediterrenean countries and Portugal)	Southern europe (mediterrenean countries and Portugal)	2014-12-14	2014-12-09	No												complete	No			yes		No					yes	40.5	8	yes	No		yes	yes	yes		yes	yes	unique > 1.5cm	Cervical	No	No	No	not known	yes
HULP-2016-0058	male	Afrocaribeño	No	Afrocaribeño	Afrocaribeño	2015-11-20	2015-11-17	No												complete	No			yes		No					yes	40.1	9	yes	No		yes	yes	yes	2015-11-27	yes	No			No	No	No	not known	yes
HULP-2016-0059	male	Southern europe (mediterrenean countries and Portugal)	No	Southern europe (mediterrenean countries and Portugal)	Southern europe (mediterrenean countries and Portugal)	2015-07-26	2015-07-19	No												complete	No			yes		No					yes	39.7	8	yes	No		yes	yes	yes	2015-08-01	yes	yes	Multiple		No	No	No	not known	No
HULP-2016-0060	male	Southern europe (mediterrenean countries and Portugal)	No	Southern europe (mediterrenean countries and Portugal)	Southern europe (mediterrenean countries and Portugal)	2015-09-18	2015-09-12	not available												complete	No			yes		No					yes	39.5	8	yes	No		yes	yes	yes		yes	yes	Multiple		No	No	No	not known	No
HULP-2016-0061	male	Southern europe (mediterrenean countries and Portugal)	No	Southern europe (mediterrenean countries and Portugal)	Southern europe (mediterrenean countries and Portugal)	2012-01-05	2012-01-01	No												complete	No			yes		No					yes	38.5	4	yes	yes	exanthema	yes	yes	yes	2012-01-10	yes	No			No	No	No	not known	yes
HULP-2016-0062	male	Southern europe (mediterrenean countries and Portugal)	No	Southern europe (mediterrenean countries and Portugal)	Southern europe (mediterrenean countries and Portugal)	2015-10-31	2015-10-26	No												complete	No			yes		No					yes	40.2	4	No	No		yes	yes	yes	2012-11-01	yes	yes	Multiple		No	No	No	not known	yes
HULP-2016-0063	male	Southern europe (mediterrenean countries and Portugal)	No	Southern europe (mediterrenean countries and Portugal)	Southern europe (mediterrenean countries and Portugal)	2011-12-29	2011-12-26	No												complete	No			yes		No					yes	39.1	4	yes	No		yes	yes	yes		yes	yes	Multiple		No	No	No	not known	No
HULP-2016-0064	male	Oriental Ayesa (China, Japan, Korea)	No	Oriental Ayesa (China, Japan, Korea)	Oriental Ayesa (China, Japan, Korea)	2015-12-15	2015-12-08	No												complete	No			yes		No					yes	38.5	5	No	No		yes	yes		2012-12-25	yes	No			No	No	No	not known	yes
HULP-2016-0066	male	Native central/south america	No	Native central/south america	Native central/south america	2013-05-26	2013-05-23	No												complete	No			yes		No					yes	39.4	4	yes	No		yes	yes	yes	2013-06-04	yes	yes	unique > 1.5cm	Cervical	No	No	No	not known	No
HULP-2016-0070	male	other/mixed race	No	Southern europe (mediterrenean countries and Portugal)	Northern /eastern europe	2014-04-26	2014-04-22	No												complete	No			yes		No					yes	39.1	5	yes	No		yes	yes	yes		yes	yes	Multiple		No	No	No	not known	No
HULP-2016-0071	female	Southern europe (mediterrenean countries and Portugal)	No	Southern europe (mediterrenean countries and Portugal)	Southern europe (mediterrenean countries and Portugal)	2013-04-24	2013-04-18	No												complete	No			yes		No					yes	39.2	9	yes	No		yes	yes	yes	2013-04-25	yes	yes	unique > 1.5cm	Cervical	No	No	No	not known	yes
HULP-2016-0072	female	Southern europe (mediterrenean countries and Portugal)	No	Southern europe (mediterrenean countries and Portugal)	Southern europe (mediterrenean countries and Portugal)	2012-01-12	2012-01-06	No												incomplete	No			yes		No					yes	40	8	yes	No		No	yes	yes		yes	yes	Multiple		No	No	No	not known	No
HULP-2016-0073	male	Southern europe (mediterrenean countries and Portugal)	No	Southern europe (mediterrenean countries and Portugal)	Southern europe (mediterrenean countries and Portugal)	2012-09-25	2012-09-18	not available												complete	No			yes		No					yes	39.6	8	yes	No		yes	yes	yes		yes	yes	Multiple		No	No	not known	not known	No
HULP-2016-0074	female	Southern europe (mediterrenean countries and Portugal)	No	Southern europe (mediterrenean countries and Portugal)	Southern europe (mediterrenean countries and Portugal)	2012-02-14	2012-02-04	No												incomplete	No			yes		No					yes	40	12	yes	No		No	yes	yes		No	No			not known	not known	not known	not known	yes
HULP-2016-0075	male	Southern europe (mediterrenean countries and Portugal)	No	Southern europe (mediterrenean countries and Portugal)	Southern europe (mediterrenean countries and Portugal)	2012-05-03	2012-05-01	No												complete	No			yes		No					yes	39.5	6	yes	No		yes	yes	yes	2012-05-10	yes	No			No	No	No	not known	yes
HULP-2016-0076	male	Native central/south america	No	Native central/south america	Native central/south america	2012-05-31	2012-05-24	No												complete	No			yes		No					yes	39	11	yes	No		yes	yes	yes		yes	yes	Multiple		No	No	yes	not known	yes
HULP-2016-0077	female	Southern europe (mediterrenean countries and Portugal)	No	Southern europe (mediterrenean countries and Portugal)	Southern europe (mediterrenean countries and Portugal)	2011-10-13	2011-10-07	not available												complete	No			yes		No					yes	40	7	yes	No		yes	yes	yes	2011-10-13	yes	No			not known	yes	No	not known	No
HULP-2016-0080	male	Southern europe (mediterrenean countries and Portugal)	No	Southern europe (mediterrenean countries and Portugal)	Southern europe (mediterrenean countries and Portugal)	2011-06-04	2011-05-21	No												complete	No			yes		No					yes	38.5	15	No	No		yes	yes	yes	2015-06-03	yes	yes	Multiple		not known	No	No	not known	No
HULP-2016-0081	male	Southern europe (mediterrenean countries and Portugal)	No	Southern europe (mediterrenean countries and Portugal)	Southern europe (mediterrenean countries and Portugal)	2011-07-25	2011-07-20	No												complete	No			yes		No					yes	39	5	yes	No		yes	yes	yes		yes	No			not known	No	No	not known	No
HULP-2016-0082	male	Native central/south america	No	Native central/south america	Native central/south america	2015-06-07	2015-05-17	No												complete	No			yes		No					yes	39	5	No	No		yes	yes	yes	2011-06-07	yes	No			not known	No	No	not known	yes
HULP-2016-0083	female	Native central/south america	No	Native central/south america	Native central/south america	2011-07-19	2011-07-15	No												complete	No			yes		No					yes	41	9	yes	No		yes	yes	yes	2011-07-22	yes	yes	Multiple		not known	No	No	not known	yes
HULP-2016-0084	female	Southern europe (mediterrenean countries and Portugal)	No	Southern europe (mediterrenean countries and Portugal)	Southern europe (mediterrenean countries and Portugal)	2011-07-19	2011-07-15	No												complete	No			yes		No					yes	39.5		yes	No		yes	yes	yes	2011-07-22	yes	No			not known	yes	yes	not known	No
HULP-2016-0088	male	Southern europe (mediterrenean countries and Portugal)	No	Southern europe (mediterrenean countries and Portugal)	Southern europe (mediterrenean countries and Portugal)	2011-07-25	2011-07-21	not available												complete	No			yes		No					yes	38.6	6	yes	No		yes	yes	yes		yes	No			not known	No	yes	not known	No
HULP-2016-0089	male	Southern europe (mediterrenean countries and Portugal)	No	Southern europe (mediterrenean countries and Portugal)	Southern europe (mediterrenean countries and Portugal)	2011-12-09	2011-12-06	No												complete	No			yes		No					yes	38.4	5	yes	No		yes	yes	yes	2011-12-13	yes	yes	unique > 1.5cm	Cervical	not known	No	No	not known	No
HULP-2016-0090	male	Southern europe (mediterrenean countries and Portugal)	No	Southern europe (mediterrenean countries and Portugal)	Southern europe (mediterrenean countries and Portugal)	2013-07-21	2013-07-16	No												incomplete	No			yes		No					yes	39.1	6	yes	No		yes	yes	No		No	yes	unique > 1.5cm	Cervical	No	No	yes	No	yes
HULP-2016-0091	female	Native central/south america	No	Native central/south america	Native central/south america	2013-12-26	2013-12-19	No												complete	No			yes		No					yes	39.8	7	yes	No		yes	yes	yes	2013-12-26	yes	yes	Multiple		No	No	yes	not known	No
HULP-2016-0092	male	Southern europe (mediterrenean countries and Portugal)	No	Southern europe (mediterrenean countries and Portugal)	Southern europe (mediterrenean countries and Portugal)	2014-01-03	2013-12-31	No												complete	yes	other	HEPATITIS	yes		yes	others (please specify)	EBV	yes	EBV	yes	39	7	yes	No		yes	yes	yes	2014-01-12	yes	yes	Multiple		not known	yes	yes	No	yes
HULP-2016-0093	male	Occidental Ayesa (afganistan, Iran)	No	Occidental Ayesa (afganistan, Iran)	Occidental Ayesa (afganistan, Iran)	2013-11-23	2013-11-17	not available												incomplete	yes			yes		yes	ENT viral		No		yes	39.3	7	yes	No		No	yes	No	2013-11-26	No	yes	unique > 1.5cm	Cervical	No	No	yes	No	No
HULP-2016-0111	male	Southern europe (mediterrenean countries and Portugal)	No	Southern europe (mediterrenean countries and Portugal)	Southern europe (mediterrenean countries and Portugal)	2013-11-13	2013-10-22	yes	mother	autoimmune disease			reumatic fever							complete	No			yes		yes	others (please specify)	Tonsillopharyngitis treated with augmentine	No		yes	39	28	yes	yes	oral cavity changes	yes	yes	yes	2013-11-09	yes	yes	Multiple		not known	No	No	not known	No
HULP-2016-0165	male	Southern europe (mediterrenean countries and Portugal)	No	Southern europe (mediterrenean countries and Portugal)	Southern europe (mediterrenean countries and Portugal)	2011-11-13	2011-11-02	No												complete	No			yes		No					yes	38.9	14	yes	No		yes	yes	yes	2011-11-12	yes	yes	Multiple		not known	No	No	not known	No
HULP-2016-0181	female	Southern europe (mediterrenean countries and Portugal)	No	Southern europe (mediterrenean countries and Portugal)	Southern europe (mediterrenean countries and Portugal)	2012-02-03	2012-01-28	No												complete	No			No	recurrent KD	No					yes	38	4	No	No		yes	yes	yes	2012-02-03	No	yes	unique > 1.5cm	Cervical	not known	No	No	not known	No
HULP-2016-0183	male	Oriental Ayesa (China, Japan, Korea)	No	Oriental Ayesa (China, Japan, Korea)	Oriental Ayesa (China, Japan, Korea)	2012-03-18	2012-03-09	No												complete	No			yes		No					yes	39.5	13	yes	No		yes	yes	yes	2012-03-22	yes	yes	Multiple		not known	No	No	not known	No
HULP-2016-0184	male	Southern europe (mediterrenean countries and Portugal)	No	Southern europe (mediterrenean countries and Portugal)	Southern europe (mediterrenean countries and Portugal)	2012-09-11	2012-08-20	No												complete	No			yes		No					yes	38	7	No	No		yes	yes	yes	2012-09-01	yes	yes	unique < 1.5cm	Cervical	not known	No	No	not known	No
HULP-2016-0185	female	Southern europe (mediterrenean countries and Portugal)	No	Southern europe (mediterrenean countries and Portugal)	Southern europe (mediterrenean countries and Portugal)	2012-11-18	2012-11-04	No												incomplete	yes	EBV		yes		No					yes	39.2	14	yes	No		No	yes	yes	2011-11-16	yes	No			not known	No	No	not known	yes
HULP-2016-0186	male	Southern europe (mediterrenean countries and Portugal)	No	Southern europe (mediterrenean countries and Portugal)	Southern europe (mediterrenean countries and Portugal)	2014-03-09	2014-03-02	No												complete	No			yes		No					yes		9	yes	No		yes	yes	yes	2015-03-16	yes	No			not known	No	No	not known	No
HULP-2016-0187	male	Southern europe (mediterrenean countries and Portugal)	No	Southern europe (mediterrenean countries and Portugal)	Southern europe (mediterrenean countries and Portugal)	2015-07-30	2015-07-28	not available												complete	No			yes		No					yes	39.1	3	yes	No		yes	yes	yes	2015-08-08	yes	yes	Multiple		not known	yes	yes	not known	yes
HULP-2016-0189	male	Southern europe (mediterrenean countries and Portugal)	No	Southern europe (mediterrenean countries and Portugal)	Southern europe (mediterrenean countries and Portugal)	2015-02-15	2015-02-12	No												incomplete	yes	other	severe Influenza	yes		No					yes	39.3	6	yes	No		No	yes	No		yes	No			not known	No	yes	not known	No
1	female	Southern europe (mediterrenean countries and Portugal)	No	Southern europe (mediterrenean countries and Portugal)	Southern europe (mediterrenean countries and Portugal)	2011-12-21	2011-12-19	No												incomplete				No							yes	39.4	8	yes	No		yes	yes	No		yes	No			No	yes	yes	No	yes
2	female	Southern europe (mediterrenean countries and Portugal)	No	Southern europe (mediterrenean countries and Portugal)	Southern europe (mediterrenean countries and Portugal)	2012-07-27	2012-07-20	No												incomplete	yes	other	parvovirus	yes		No					yes	38	7	yes	No		No	No	yes	2012-07-26	yes	yes	Multiple		No	No	No	No	No
3	female	Southern europe (mediterrenean countries and Portugal)	No	Southern europe (mediterrenean countries and Portugal)	Southern europe (mediterrenean countries and Portugal)	2012-12-17	2012-12-12	No												incomplete	No			yes		No					yes	38.9	8	yes	No		yes	yes	yes		yes	No			No	No	yes	No	No
4	male	Native central/south america	No	Native central/south america	Native central/south america	2013-10-29	2013-12-22	No												complete	No			yes		No					yes	38.5	7	yes	No		yes	yes	yes		yes	yes			No	No	No	No	No
5	male	Southern europe (mediterrenean countries and Portugal)	No	Southern europe (mediterrenean countries and Portugal)	Southern europe (mediterrenean countries and Portugal)	2013-11-19	2013-11-14	No												complete	No			yes		No					yes	39.9	6	yes	No		yes	yes	yes		yes	yes	unique < 1.5cm	Cervical	No	No	No	No	No
6	male	Southern europe (mediterrenean countries and Portugal)	No	Southern europe (mediterrenean countries and Portugal)	Southern europe (mediterrenean countries and Portugal)	2014-09-27	2014-09-17	yes	grandparent											complete	yes	other	enterovirus in CSF	yes		No					yes	38.2	9	No	No		yes	No	yes	2014-10-02	yes	No			No	No	No	No	No
7	female	Southern europe (mediterrenean countries and Portugal)	No	Southern europe (mediterrenean countries and Portugal)	Southern europe (mediterrenean countries and Portugal)	2014-12-12	2014-12-06	yes	mother	Kawasaki disease										incomplete	yes	other	Not clear mother KD as a child	yes		yes	others (please specify)	foot hand mouth disease	No		yes	39	6	No	No		yes	yes	yes	2014-12-10	yes	yes	Multiple		No	No	No	No	yes
8	male	Southern europe (mediterrenean countries and Portugal)	No	Southern europe (mediterrenean countries and Portugal)	Southern europe (mediterrenean countries and Portugal)	2015-04-07	2015-04-02	No												complete	yes	other	UTI + pneumonia	yes		yes	UTI				yes	39	8	yes	No		yes	yes	yes		yes	yes	unique > 1.5cm	Cervical	No	No	No	not known	yes
9	female	Northern /eastern europe		Northern /eastern europe	Northern /eastern europe	2015-06-25	2015-06-20	No												complete	No			yes							yes	39	9	yes	No		yes	yes	No		yes	No			No	yes	No	not known	No
10	male	Southern europe (mediterrenean countries and Portugal)	No	Southern europe (mediterrenean countries and Portugal)	Southern europe (mediterrenean countries and Portugal)	2016-05-23	2016-05-18	yes	father											complete	No			yes		yes	others (please specify)	gastroenteritis	No		yes	38			yes		yes	yes	yes		yes	yes	Multiple		No	No	No	No	No
11	male	other/mixed race	No	Northern Africa	Southern europe (mediterrenean countries and Portugal)	2015-11-04	2015-11-01	No												complete	No			yes		yes	others (please specify)	gastroenteritis	No		yes	40	6	yes	No		yes	yes	yes	2015-11-06	yes	yes	Multiple		No	yes	yes	No	yes
12	female	Southern europe (mediterrenean countries and Portugal)	No	Southern europe (mediterrenean countries and Portugal)	Southern europe (mediterrenean countries and Portugal)	2015-09-14	2015-09-08	yes	grandparent	rtheevant cardiac diseases	others (please specify)	ischemic heart disease								Atypical	yes	HLH		yes		No					yes	38.9	15	yes	No		No	yes	No		No	yes	Multiple		No	No	No	No	No
13	female	Southern europe (mediterrenean countries and Portugal)	No	Southern europe (mediterrenean countries and Portugal)	Southern europe (mediterrenean countries and Portugal)	2015-07-28	2015-07-21	No												Atypical	No			yes		No					yes	39	10	yes	No		yes	yes	yes	2015-07-30	yes	yes	Multiple		No	No	No	No	yes
14	female	Southern europe (mediterrenean countries and Portugal)	No	Southern europe (mediterrenean countries and Portugal)	Southern europe (mediterrenean countries and Portugal)	2015-01-20	2015-01-14	No												complete	yes	other	bacterial parotitis	yes		yes	ENT viral		No		yes	39.5	7	yes	No		yes	yes	yes	2015-01-26	yes	yes	unique > 1.5cm	Intraparotidea	No	No	yes	No	No
15		Southern europe (mediterrenean countries and Portugal)		not available	not available	2015-01-12	2015-01-06	No												complete	No			yes		No					yes	39.4	7	yes	No		yes	yes	yes		yes	yes	Multiple		No	No	yes		yes
16	male	Oriental Ayesa (China, Japan, Korea)		Oriental Ayesa (China, Japan, Korea)	Oriental Ayesa (China, Japan, Korea)	2014-05-09	2014-05-05	No												complete	No			yes		No					yes	39.5	6	yes	No		yes	yes	yes	2014-05-16	yes	yes	Multiple		No	No	No	No	yes
17	male	not available	No	not available	not available	2014-03-16	2014-03-11	No												complete	No			yes		No					yes	39.5	6	yes	No		yes	yes	yes		yes	yes	Multiple		No	No	yes	No	No
18	male	Southern europe (mediterrenean countries and Portugal)	No	not available		2014-03-22	2014-03-19	yes	mother	autoimmune disease			hereditary angioedema							complete	No			yes		No					yes	39.5	6	yes	yes	conjuctival inyection	yes	yes			yes	yes	unique > 1.5cm	Cervical		No	yes	No	No
19	male	Southern europe (mediterrenean countries and Portugal)	No	Southern europe (mediterrenean countries and Portugal)	Southern europe (mediterrenean countries and Portugal)	2014-01-12	2014-01-08	No												complete	No			yes		No					yes	40	7	yes	No		yes	yes	yes	2014-01-30	No	yes	unique > 1.5cm	Cervical	No	No	No	No	No
20	female	Native central/south america		Native central/south america	Native central/south america	2013-02-21	2013-02-14	yes	mother	autoimmune disease			lupus							complete	No			yes		No					yes	39	9	yes	No		yes	No	yes	2013-03-07	yes	yes	Multiple		No	No	No	No	No
21	female	Oriental Ayesa (China, Japan, Korea)		Oriental Ayesa (China, Japan, Korea)	Oriental Ayesa (China, Japan, Korea)	2013-01-19	2013-01-12	No												complete	yes	other	adenovirus	yes		yes	others (please specify)	gastroenteritis	yes	Adenovirus enteric 41/40	yes		9	yes	No		yes	yes	yes		No	yes	Multiple		No	No	yes	No	yes
22	male	Southern europe (mediterrenean countries and Portugal)		Southern europe (mediterrenean countries and Portugal)	Southern europe (mediterrenean countries and Portugal)	2012-10-26	2012-10-21	No												incomplete	yes	other	cervical lymphadenopathy by S. pyogenes	yes		No					yes	40.1	6	yes	No		yes	yes	No		No	yes	Multiple		No	No	yes	No	yes
24	male	Native central/south america		Native central/south america	Native central/south america	2012-09-01	2012-08-29	No												complete	yes	other	pharingitis pyogenes	yes		No					yes	41.1	8	yes	No		yes	yes	yes		yes	No			No	No	yes	No	No
25	male	Southern europe (mediterrenean countries and Portugal)		Southern europe (mediterrenean countries and Portugal)	Southern europe (mediterrenean countries and Portugal)	2012-08-17	2012-08-15	No												Atypical	yes	Toxic shock		yes		No					yes	39	6	yes	No		yes	yes	yes		yes	yes	Multiple		No	No	yes	No	yes
26	male	Oriental Ayesa (China, Japan, Korea)		Oriental Ayesa (China, Japan, Korea)	Oriental Ayesa (China, Japan, Korea)	2012-07-20	2012-07-15	No												complete	No			yes		yes	ENT viral		No		yes	40	6	yes	No		yes	yes	yes		yes	No			No	yes	yes	No	No
27	female	Southern europe (mediterrenean countries and Portugal)	No	Southern europe (mediterrenean countries and Portugal)	Southern europe (mediterrenean countries and Portugal)	2011-12-16	2011-12-09	No												complete	yes	adenovirus		yes		No					yes	40.5	8	yes	No		No	yes	No		yes	yes	Multiple		No	No	yes	No	No
28	male	not available	No	not available	not available	2012-07-20	2012-07-05	not available												complete	yes	other	mesenteric lymphadenitis	yes		No					yes	39	13	yes	No		No	yes	yes		yes	yes	Multiple		No	No	yes	No	yes
29	female	Southern europe (mediterrenean countries and Portugal)	No	Southern europe (mediterrenean countries and Portugal)	Southern europe (mediterrenean countries and Portugal)	2011-06-16	2011-06-12	No												complete	No			yes		No					yes	39.5	6	No	No		yes	yes	yes	2011-06-19	yes	yes	unique > 1.5cm	Cervical	not known	No	yes	No	No
30	male	Native central/south america	No	Native central/south america	Native central/south america	2012-01-17	2012-01-10	No												complete	No			yes		No					yes	39.8	6	yes	No		yes	yes	yes	2012-01-13	yes	No			not known	yes	yes		yes
31	male	Southern europe (mediterrenean countries and Portugal)		Southern europe (mediterrenean countries and Portugal)	Southern europe (mediterrenean countries and Portugal)	2011-12-06	2011-12-01	No												complete	No			yes							yes	39.7	7	yes	No		yes	yes	yes		yes	No			No	No	yes	No	No
32	male	Native central/south america		Southern europe (mediterrenean countries and Portugal)	Native central/south america	2015-10-23	2015-10-17	yes	mother	rtheevant cardiac diseases	others (please specify)	Coarctation of the Aorta								complete	yes	scarlet fever		yes		No					yes	39	7	yes	No		yes	yes	yes	2015-10-26	yes	No			not known	No	No	No	yes
34	male	Southern europe (mediterrenean countries and Portugal)	No	Southern europe (mediterrenean countries and Portugal)	Southern europe (mediterrenean countries and Portugal)	2016-05-10	2016-05-03	No												Atypical	yes	other	nephrotic symdrome	yes		No					yes	39.7	8	yes	No		yes	No	yes	2016-05-17	No	yes	Multiple		not known	No	yes	No	yes
35	female	Southern europe (mediterrenean countries and Portugal)	No	not available	not available	2015-04-20	2015-04-02	No												incomplete	No			yes		yes	UTI		yes	E. coli	yes	39.1	6	yes	No		No	yes	yes		yes	No			not known	No	No	No	No
36	female	Southern europe (mediterrenean countries and Portugal)	No	not available	not available	2015-06-05	2015-05-29	No												incomplete	yes	scarlet fever		yes		yes	others (please specify)	Mononucleosis and strep pharingitis	yes	S. pyogenes	yes	38	7	yes	yes	oral cavity changes	No	yes	yes	2015-06-29	yes	No			not known	No	No	No	No
37	female	Southern europe (mediterrenean countries and Portugal)		not available	not available	2012-11-30	2012-11-27	not available												complete				yes							yes		7	yes			yes	yes	yes		yes	No			No	not known	yes	No	No
38	female	Northern Africa		not available	not available	2012-12-02	2012-11-27	not available												complete				yes		No					yes		6	yes	No		yes	yes	No		yes	yes	Multiple		No	not known	yes	No
39	female	Northern Africa		not available	not available	2012-12-03	2012-11-24	No												complete				yes		No					yes		11	yes	No		yes	yes	yes		yes				No	not known	yes	No	No
40	female	Oriental Ayesa (China, Japan, Korea)		not available	not available	2012-12-10	2012-11-22	No												incomplete				yes							yes		18	yes			No	yes	yes		yes	No			No	not known	yes	No	No
41	female	Southern europe (mediterrenean countries and Portugal)		not available	not available	2012-12-24	2012-12-17	No												complete				yes		No					yes		8	yes			yes	yes	yes		yes	yes	Multiple		No		No	No	yes
42	female	Southern europe (mediterrenean countries and Portugal)		not available	not available	2013-01-04	2012-12-30	No												complete				yes		yes	ENT viral		No		yes		12	yes			yes	yes	yes		yes	yes	Multiple		No	not known	No	No	No
43	male	Native central/south america		not available	not available	2013-01-14	2013-01-03	No												complete				yes		yes	ENT viral		No		yes		13	yes			yes	yes	yes			yes	unique > 1.5cm		No	not known	yes	No
44	male	Southern europe (mediterrenean countries and Portugal)		not available	not available	2013-01-17	2013-01-13	No												Atypical				yes		No					yes		16	yes			yes	yes	yes		yes	No			No	not known	yes	No	yes
45	male	Oriental Ayesa (China, Japan, Korea)		not available	not available	2013-02-25	2013-02-20	not available												complete				yes		yes	ENT viral		No		yes		6	yes			yes	yes	yes			yes	Multiple		No	not known	No	No	No
46	male	Southern europe (mediterrenean countries and Portugal)		not available	not available	2013-03-01	2013-02-07	No												complete				yes		No					yes						yes	yes	yes		yes	yes	Multiple		No	not known	yes	No	No
47	male	Southern europe (mediterrenean countries and Portugal)		not available	not available	2013-03-02	2013-02-26	No												complete				yes		No					yes		9	yes			yes	yes	yes		yes	yes	unique > 1.5cm		No	not known	yes	No	No
48	male	Southern europe (mediterrenean countries and Portugal)		not available	not available	2013-03-02	2013-02-20	No												complete				yes		No					yes		12	yes			yes	yes	yes		yes	yes	Multiple		No	not known	No	No	No
49	female	Southern europe (mediterrenean countries and Portugal)		not available	not available	2013-03-07	2013-02-26	No												complete				yes		No					yes		11	yes			yes	yes	yes		yes	No			No	not known	yes	No	No
50	male	Southern europe (mediterrenean countries and Portugal)		not available	not available	2013-03-08	2013-03-03	No												incomplete				yes		No					yes		16	yes			yes	No	yes		yes	No			No	not known	yes	No	No
51	female	Southern europe (mediterrenean countries and Portugal)		not available	not available	2011-06-01	2011-05-29	No												complete				yes		No					yes		6	yes			yes	yes	yes		yes				No	not known	yes	No	No
52	female	Northern Africa		not available	not available	2011-06-07	2011-06-05	No												incomplete				yes		No					yes		12	yes			No	yes	No		yes	No			No	not known	yes	No	No
53	male	Southern europe (mediterrenean countries and Portugal)		not available	not available	2011-07-01	2011-06-22	No												incomplete				yes		No					yes		11	yes			yes	yes	No		No	No			No	not known	No	yes	No
54	male	Southern europe (mediterrenean countries and Portugal)		not available	not available	2011-07-03	2011-06-28	not available												complete				yes		No					yes		8	yes			yes	yes	yes		yes	yes	Multiple		No	not known	No	No	No
55	female	other/mixed race		not available	not available	2011-07-05	2011-07-01	No												complete				yes		No					yes		6	yes			yes	yes	yes		yes	No			No	not known	yes	No	No
56	female	Northern Africa		not available	not available	2011-07-08	2011-07-02	not available												complete				yes		No					yes		7	yes			No	yes	yes		yes	yes	unique > 1.5cm		No	not known	No	No	No
57	female	Southern europe (mediterrenean countries and Portugal)		not available	not available	2011-08-05	2011-07-31	No												incomplete				yes							yes		9	yes			yes	yes	yes			yes	unique < 1.5cm		No	not known	yes	No	No
58	male	Northern Africa		not available	not available	2011-08-11	2011-08-04	not available												incomplete				yes		No					yes		9	yes			yes	No	yes		yes	yes	unique < 1.5cm		No	not known	yes	No	No
59	female	Southern europe (mediterrenean countries and Portugal)		not available	not available	2011-08-21	2011-08-17	not available												complete				yes		yes	others (please specify)	gastroenteritis			yes		7	yes			yes	yes	yes		yes	yes	Multiple		No	not known	yes	No	No
60	female	Southern europe (mediterrenean countries and Portugal)		not available	not available	2011-08-25	2011-08-19	not available												incomplete				yes		No					yes		7	yes			yes	yes	No		yes	No			No	not known	No	No	yes
61	male	not available		not available	not available	2011-08-30	2011-08-14	not available												complete				yes							yes		18				No	yes	yes		yes	yes	unique > 1.5cm		No	not known	No	yes	No
62	male	Southern europe (mediterrenean countries and Portugal)		not available	not available	2011-09-09	2011-09-04	not available												complete				yes		No					yes						yes	yes	yes		yes	No			No	not known	yes	No	yes
63	female	Southern europe (mediterrenean countries and Portugal)		not available	not available	2011-09-29	2011-09-23	No												incomplete				yes		No					yes		8	yes			yes	yes	yes		yes	No			No	not known	yes	No	No
64	male	Southern europe (mediterrenean countries and Portugal)		not available	not available	2011-10-13	2011-09-30	No												complete				yes		No					yes		13	yes			yes	yes	yes		yes	yes	Multiple		No	not known	No	No	No
65	male	Southern europe (mediterrenean countries and Portugal)		not available	not available	2011-11-04	2011-10-30	No												complete				yes		yes	others (please specify)	acute otitis media			yes		5	yes			yes	yes	yes		yes	yes	Multiple		No	not known	yes	No	No
66	male	Southern europe (mediterrenean countries and Portugal)		not available	not available	2011-11-10	2011-11-01	not available												complete				yes		No					yes		11	yes			yes	yes	yes		yes	yes	Multiple		No	not known	No	No	No
67	male	Northern Africa		not available	not available	2011-11-16	2011-11-11	No												complete				yes							yes		8	yes			yes	yes	yes		yes	yes	Multiple		No	not known	No	No	No
68	female	not available		not available	not available	2011-11-17	2011-11-11	not available												incomplete				yes							yes		7	yes			No	yes	No		yes	No			No	not known	No	No	yes
69	female	Southern europe (mediterrenean countries and Portugal)		not available	not available	2011-11-29	2011-11-20	No												incomplete				yes							yes		10	yes			yes	yes	No		yes	No			No	not known	yes	No	No
70	female	Southern europe (mediterrenean countries and Portugal)		not available	not available	2011-11-30	2011-11-25	No												incomplete				yes							yes		7	yes			yes	yes	yes		No	yes	Multiple		No	not known	yes	No	yes
71	female	Southern europe (mediterrenean countries and Portugal)		not available	not available	2011-12-02	2011-11-27	not available												incomplete				yes							yes		7	yes			No	yes	yes		yes	No			No	not known	No	No	No
72	female	Southern europe (mediterrenean countries and Portugal)		not available	not available	2011-12-07	2011-12-02	No												incomplete				yes		No					yes		9	yes			yes	yes	No		yes	yes	Multiple		No	not known	yes	No	No
73	female	Northern Africa		not available	not available	2011-12-13	2011-12-08	not available												complete				yes		No					yes		6	yes			yes	yes	yes		yes	yes	unique > 1.5cm		No	not known	No	No	No
74	male	Southern europe (mediterrenean countries and Portugal)		not available	not available	2011-12-15	2011-12-10	No												incomplete				yes							yes		6	yes			yes	yes			yes	yes	Multiple		No	not known	No	No	No
75	male	Native central/south america		not available	not available	2012-01-17	2012-01-15	No												incomplete				yes		No					yes		5	yes			No	yes	yes		yes	yes	Multiple		No	not known	No	No	No
76	male	Southern europe (mediterrenean countries and Portugal)		not available	not available	2012-01-28	2012-01-18	No												complete				yes							yes		12	yes			yes	yes	yes		yes	No			No	not known	No	No	yes
77	male	Southern europe (mediterrenean countries and Portugal)		not available	not available	2012-02-02	2012-01-31	No												incomplete				yes		yes	others (please specify)	acute otitis media			yes		5	yes			yes	yes	No		yes	No			No	not known	No	No	No
78	female	Southern europe (mediterrenean countries and Portugal)		not available	not available	2012-02-13	2012-02-05	No												complete				yes		No					yes		9	yes			yes	yes	yes		yes				No	not known	yes	No	No
79	male	Southern europe (mediterrenean countries and Portugal)		not available	not available	2012-02-24	2012-02-18	No												complete				yes		No					yes		7	yes			yes	yes	yes		yes	No			No	not known	No	No	No
80	male	Southern europe (mediterrenean countries and Portugal)		not available	not available	2012-02-24	2012-02-17	yes												complete				yes		No					yes		8	yes			yes	yes	yes		yes	yes	unique > 1.5cm		No	not known	yes	No	No
81	male	Southern europe (mediterrenean countries and Portugal)		not available	not available	2012-02-25	2012-02-20	yes												complete				yes		yes	others (please specify)	acute otitis media			yes		6	yes			yes	yes	yes		yes	yes	unique > 1.5cm		No	not known	yes	No	yes
82	male	Southern europe (mediterrenean countries and Portugal)		not available	not available	2012-03-03	2012-02-28	not available												incomplete				yes		No					yes		7	yes			yes	No	yes		yes	No			No	not known	No	No	No
83	female	Southern europe (mediterrenean countries and Portugal)		not available	not available	2013-03-12	2013-03-03	No												complete	No			yes		No					yes		11	yes	No		yes	yes	yes	2013-03-13		yes	unique > 1.5cm		No	not known	yes	No	No
84	male	Oriental Ayesa (China, Japan, Korea)		not available	not available	2013-03-20	2013-03-15	No												incomplete	No			yes		No					yes		14	yes	No		yes	yes	yes	2013-04-02	yes	No				No	yes	No	yes
85	female	Southern europe (mediterrenean countries and Portugal)		not available	not available	2013-03-24	2013-03-20	No												complete	No			yes		yes	ENT viral		No		yes		11	yes	No		yes	yes	yes	2013-04-02	yes	yes	Multiple		No	not known	No	No	No
86	female	Southern europe (mediterrenean countries and Portugal)		not available	not available	2013-03-27	2013-03-15	not available												complete	No			yes		yes	ENT viral		No		yes						No	yes	yes	2013-03-21	yes	yes	unique > 1.5cm		No	not known	No	No	yes
87	male	Southern europe (mediterrenean countries and Portugal)		not available	not available	2013-04-02	2013-03-27	not available												complete	No			yes		No					yes		12	yes	No		yes	yes	yes		yes	yes	unique < 1.5cm		No	not known	No	No	yes
88	female	Southern europe (mediterrenean countries and Portugal)		not available	not available	2013-04-08	2013-03-15	No												incomplete	No			yes		No					yes		22	yes	No		yes	No	No		yes	No			No	not known	yes	No	No
89	male	Southern europe (mediterrenean countries and Portugal)		not available	not available	2013-04-10	2013-04-04	not available												complete	No			yes		yes	ENT viral		No		yes		8	yes	No		yes	yes	yes		yes	yes	unique > 1.5cm		No	not known	yes	No	yes
90	female	Southern europe (mediterrenean countries and Portugal)		not available	not available	2013-04-23	2013-04-18	No												complete	No			yes		yes	ENT viral		No		yes		6	yes	No		yes	yes	yes	2013-04-28	yes	No			No	not known	No	No	No
91	female	Southern europe (mediterrenean countries and Portugal)		not available	not available	2013-05-17	2013-05-14	yes	other (please specify)	infection within the last 4 weeks					others (please specify)	does not specify	No			complete	No			yes		yes	ENT viral		No		yes		8	yes	No		yes	yes	yes		yes	yes			No	not known	yes	No	No
92	female	Southern europe (mediterrenean countries and Portugal)		not available	not available	2013-06-01	2013-05-18	No												complete	No			yes		No					yes		13	yes	No		yes	yes	yes		yes	No			No	not known	No	No	yes
93	male	Southern europe (mediterrenean countries and Portugal)		not available	not available	2013-06-08	2013-06-02	not available												complete	No			yes							yes		9	yes	No		yes	yes	yes	2013-06-07	yes	yes	Multiple		No	not known	yes	No	yes
94	female	Southern europe (mediterrenean countries and Portugal)		not available	not available	2013-06-12	2013-06-04	yes	other (please specify)	infection within the last 4 weeks					others (please specify)	does not specify	No			incomplete	No			yes		yes	ENT viral		No		yes		9	yes	No		yes	yes	No		No	yes	Multiple		No	not known	yes	No	No
95	female	Southern europe (mediterrenean countries and Portugal)		not available	not available	2013-06-19	2013-06-13	yes	other (please specify)	autoimmune disease			does not specify							complete	No			yes		yes	ENT viral		No		yes		8	yes	No		No	yes	yes		yes	yes	Multiple		No	not known	No	No	No
96	male	Southern europe (mediterrenean countries and Portugal)		not available	not available	2012-03-05	2012-03-01	No												incomplete				yes		No					yes		6	yes			No	yes	yes		yes	No			No	not known	No	No	No
97	male	Oriental Ayesa (China, Japan, Korea)		not available	not available	2012-04-01	2012-03-25	No												incomplete				yes							yes		10	yes			No	yes	yes		No	No			No	not known	yes	yes	No
98	male	not available		not available	not available	2012-04-16	2012-04-09	not available												incomplete				yes							yes		8	yes			No	yes	yes		yes	No			No	not known	No	No	No
99	female	Southern europe (mediterrenean countries and Portugal)		not available	not available	2012-04-22	2012-04-18	No												incomplete				yes		No					yes		5	yes			yes	yes	No		No	yes	Multiple		No	not known	No	No	yes
100	male	Southern europe (mediterrenean countries and Portugal)		not available	not available	2012-04-23	2012-04-13	yes												complete				yes							yes		11	yes			No	yes	yes		yes	No			No	not known	No	No	yes
101	male	Southern europe (mediterrenean countries and Portugal)		not available	not available	2013-07-01	2013-06-25	No												complete	No			yes		No					yes		11	yes	No		yes	yes	yes	2013-07-06	yes	No			No	not known	No	No	No
102	female	Southern europe (mediterrenean countries and Portugal)		not available	not available	2013-07-02	2013-06-27	No												complete	No			yes		No					yes		9	yes	No		yes	yes	yes	2013-07-02	yes	No			No	not known	No	No	No
103	male	Southern europe (mediterrenean countries and Portugal)		not available	not available	2013-07-09	2013-07-04	not available												complete	No			yes		No					yes		6	yes	No		yes	yes	yes	2013-07-22	yes	No			No	not known	No	No	No
104	female	Southern europe (mediterrenean countries and Portugal)		not available	not available	2013-07-29	2013-07-23	No												complete	No			yes		No					yes		7	yes	No		yes	yes	yes	2013-08-06	yes	yes	unique > 1.5cm		No	not known	yes	No	No
105	male	Southern europe (mediterrenean countries and Portugal)		not available	not available	2013-08-02	2013-07-27	No												complete	No			yes		No					yes		7	yes	No		yes	yes	yes		yes	yes	unique < 1.5cm		No	No	No	No	No
106	female	Northern Africa		not available	not available	2016-08-08	2013-08-02	No												incomplete	No			yes		No					yes		8	yes	No		yes	yes	No		yes	No			No	yes	yes	No	No
107	male	Northern /eastern europe		not available	not available	2013-08-23	2013-08-13	not available												complete	No			yes		No					yes		14	yes	No		yes	yes	No		yes	yes	unique > 1.5cm		No	not known	No	No	No
108	male	Native central/south america		not available	not available	2013-09-13	2013-08-24	No												complete	No			yes		No					yes		10	yes	No		yes	yes	yes	2013-09-07	yes	No			No	not known	yes	No	No
109	female	Southern europe (mediterrenean countries and Portugal)		not available	not available	2012-04-27	2012-04-24	No												incomplete				yes		No					yes		10	yes			yes	yes	No		yes	No			No	not known	No	No	yes
110	male	Southern europe (mediterrenean countries and Portugal)		not available	not available	2012-05-15	2012-05-05	yes												complete				yes							yes		11	yes			yes	yes	yes		yes	yes	Multiple		No	not known	No	No	yes
111	male	not available		not available	not available	2012-05-21	2012-05-09	not available												incomplete				yes							yes		15	yes			No	yes	yes		No	No			No	not known	No	No	No
112	male	Southern europe (mediterrenean countries and Portugal)		not available	not available	2012-06-01	2012-05-15	No												incomplete				yes		No					yes		17	yes			yes	yes	No		yes	No			No	not known	yes	No	No
113	male			not available	not available	2012-06-27	2012-06-23	not available												incomplete				yes							yes		5	yes			yes	yes	yes		No	No			No	not known	yes	No	yes
114	male	Southern europe (mediterrenean countries and Portugal)		not available	not available	2012-07-06	2012-06-28	not available												incomplete				yes		No					yes		10	yes			yes	No	yes		yes	No			No	not known	yes	No	yes
115	female	not available		not available	not available	2012-07-11	2012-06-28	not available												complete				yes							yes		14	yes	yes		No	yes	yes		yes	yes	unique > 1.5cm		No	not known	No	No	No
116	male	Southern europe (mediterrenean countries and Portugal)		not available	not available	2012-07-13	2012-07-09	No												incomplete				yes		No					yes		6	yes			yes	No	yes		yes	No			No	not known	yes	No	No
117	male	Southern europe (mediterrenean countries and Portugal)		not available	not available	2012-07-16		No												complete				yes
118	female	Northern Africa		not available	not available	2013-09-05	2013-08-25	No												incomplete	No			yes		yes	UTI		yes	E.coli	yes						No	yes	yes	2013-09-04	No	No			No	No	No	No	yes
119	male	Southern europe (mediterrenean countries and Portugal)		not available	not available	2013-10-19	2013-10-09	yes	other (please specify)	infection within the last 4 weeks					others (please specify)	does not specify	No			incomplete	No			yes		yes	ENT viral		No		yes		11	yes	No		yes	yes	No		No	yes	unique > 1.5cm	others (please specify)	No	not known	No	No	No
120	male	Southern europe (mediterrenean countries and Portugal)		not available	not available	2013-11-06	2013-10-29	not available												incomplete	No			yes		No					yes		11	yes	No		yes	yes	No		No	yes	unique > 1.5cm	others (please specify)	No	not known	yes	No	yes
121	male	Southern europe (mediterrenean countries and Portugal)		not available	not available	2012-07-22	2012-07-14	No												incomplete				yes							yes		11	yes			yes	yes	No		yes	No			No	not known	No	No	No
122	female	not available		not available	not available	2012-07-24	2012-07-21	not available												incomplete				yes							yes		9	yes			No	No	yes		No	yes	unique > 1.5cm		No	not known	No	No	yes
123	female	Southern europe (mediterrenean countries and Portugal)		not available	not available	2013-11-16	2013-11-06	No												complete	No			yes		No					yes		11	yes	No		yes	yes	yes	2013-11-27	yes	yes	Multiple		No	not known	yes	No	No
124	male	Southern europe (mediterrenean countries and Portugal)		not available	not available	2013-11-22	2013-11-16	not available												complete	No			yes		yes	ENT viral		No		yes		10	yes	No		yes	yes	No		yes	yes	Multiple		No	not known	No	No	No
125	female			not available	not available	2012-07-27	2012-07-23	not available												incomplete				yes							yes		7	yes			yes	yes	yes		yes	No			No	not known	yes	No	yes
126	male	Southern europe (mediterrenean countries and Portugal)		not available	not available	2012-08-08	2012-07-30	not available												incomplete				yes		No					yes		11	yes			yes	yes	No		yes	No			No	not known	No	No	No
127	female	Southern europe (mediterrenean countries and Portugal)		not available	not available	2012-08-29	2012-08-25	not available												complete				yes							yes		6	yes			yes	No	yes		yes	No			No	not known	No	No	No
128	male	Southern europe (mediterrenean countries and Portugal)		not available	not available	2012-09-03	2012-08-30	not available												complete				yes							yes		7	yes			yes	yes	yes		yes	yes	unique > 1.5cm		No	not known	yes	yes	yes
129	female	Southern europe (mediterrenean countries and Portugal)		not available	not available	2012-09-20	2012-09-13	No												Atypical				No		No					yes		10	yes			yes	yes	yes		No	yes	Multiple		No	not known	No	No	No
130	female	Southern europe (mediterrenean countries and Portugal)		not available	not available	2012-09-27	2012-09-20	No												complete				yes		No					yes		8	yes			yes	yes	yes		yes	No			No	not known	No	No	No
131	male	Southern europe (mediterrenean countries and Portugal)		not available	not available	2012-09-27	2012-09-03	yes												incomplete				yes		No					yes			No			yes	yes	yes		No	yes	Multiple		No	not known	No	No	No
132	male	Southern europe (mediterrenean countries and Portugal)		not available	not available	2012-09-28	2012-09-23	No												incomplete				yes		yes	others (please specify)	acute otitis media			yes		10	yes			yes	yes	No		No	yes	unique > 1.5cm		No	not known	yes	No	No
133	male	Southern europe (mediterrenean countries and Portugal)		not available	not available	2012-11-17	2012-11-09	No												complete				yes		No					yes		9	yes			yes	yes	yes		yes	No			No	not known	No	No	No
134	male	Native central/south america		not available	not available	2012-11-22	2012-11-16	No												complete				yes		No					yes		7	yes			yes	yes	yes		yes	No			No	not known	No	No	No
135	male	Southern europe (mediterrenean countries and Portugal)		not available	not available	2013-11-24	2013-11-20	not available												complete	No			yes		No					yes		5	yes	No		yes	yes	yes		yes	yes	Multiple			not known	No	No	yes
136	male	Southern europe (mediterrenean countries and Portugal)		not available	not available	2013-11-24	2013-11-18	yes	other (please specify)	rtheevant cardiac diseases	others (please specify)	non specific heart disease								complete	No			yes		No					yes		7	yes	No		yes	yes	yes	2013-11-28	yes	yes	Multiple		No	not known	No	No	yes
137	female	Southern europe (mediterrenean countries and Portugal)		not available	not available	2013-11-29	2013-11-22	No												complete	No			yes							yes		9	yes	No		yes	yes	yes	2013-12-03	yes	yes	Multiple		No	not known	No	No	No
138	male	Southern europe (mediterrenean countries and Portugal)		not available	not available	2012-11-26	2012-11-23	No												complete				yes							yes		7	yes			yes	yes	yes		yes	yes	Multiple		No	not known	No	No	No
139	male	not available		not available	not available	2012-11-28	2012-11-21	not available												incomplete				yes		No					yes		7	yes			No	yes	No		yes	yes	unique > 1.5cm		No	not known	No	No	yes
140	female	Northern Africa		not available	not available	2013-12-02	2013-11-26	No												complete	No			yes		No					yes		7	yes	No		yes	yes	yes		yes	No			No	not known	yes	No	yes
141	male	Southern europe (mediterrenean countries and Portugal)		not available	not available	2013-12-04	2013-11-28	No												complete	No			yes		No					yes		7	yes	No		yes	yes	yes		yes	No			No	not known	No	No	No
142	male	Southern europe (mediterrenean countries and Portugal)		not available	not available	2013-12-08	2013-12-02	No												complete	No			yes		No					yes		7	yes	No		yes	yes	yes		yes	yes	unique > 1.5cm	others (please specify)	No	not known	No	No	yes
143	female	Southern europe (mediterrenean countries and Portugal)				2013-12-20	2013-12-11	No												complete	No			yes		No					yes		8	yes	No		yes	yes	yes		yes	No			No	not known	yes	No	No
144	female	Southern europe (mediterrenean countries and Portugal)		not available	not available	2013-12-27	2013-12-19	not available												complete	No			yes		No					yes		7	yes	No		yes	yes	yes	2013-12-30	yes	yes	Multiple		No	not known	No	No	No
145	female	Southern europe (mediterrenean countries and Portugal)		not available	not available	2013-12-30	2013-12-26	No												complete	No			yes		yes	Lower respiratory tract infection		No		yes		6	yes	No		yes	yes	yes		yes	yes	unique < 1.5cm	others (please specify)	No	not known	yes	No	yes
146	female	Southern europe (mediterrenean countries and Portugal)		not available	not available	2014-01-09	2013-12-29	No												complete	No			yes		No					yes		15	yes	No		yes	yes	yes	2014-11-13	No	yes	unique > 1.5cm	others (please specify)	No	not known	No	No	yes
147	male	Southern europe (mediterrenean countries and Portugal)		not available		2014-01-11	2014-01-06	yes	other (please specify)	infection within the last 4 weeks					others (please specify)	no lo especifica	No			complete	No			yes		No					yes		6	yes	No		yes	No	yes		yes	yes	Multiple		No	not known	No	No	yes
148	male	Southern europe (mediterrenean countries and Portugal)		not available	not available	2013-11-12	2013-10-31	No												complete	No			yes		No					yes		13	yes	No		yes	No	yes	2013-11-13	yes	yes	unique < 1.5cm	others (please specify)	No		yes	No	No
149	female	Southern europe (mediterrenean countries and Portugal)		not available	not available	2014-01-21	2014-01-15	No												incomplete	No			yes		No					yes		7	yes	No		No	yes	yes		No	yes	Multiple		No	not known	No	No	No
150	male	Native central/south america		not available	not available	2014-01-24	2014-01-19	No												complete	No			yes		No					yes		6	yes	No		yes	yes	yes	2014-02-07	yes	No			No	not known	No	No	No
151	male	Southern europe (mediterrenean countries and Portugal)		not available	not available	2014-01-24	2014-01-18	not available												complete	No			yes		yes	others (please specify)	acute otitis media	No		yes		7	yes	No		yes	yes	yes		yes				No	not known	yes	No	No
152	female	Northern Africa		not available	not available	2014-01-30	2014-01-24	No												complete	No			yes							yes		7	yes	No		yes	yes	No		yes	yes	Multiple		No	not known	No	No	yes
153	female	Southern europe (mediterrenean countries and Portugal)		not available	not available	2014-02-18	2014-02-06	No												incomplete	No			yes		No					yes		14	yes	No		yes	yes	No		yes	No			No	not known	No	No	No
154	male	Southern europe (mediterrenean countries and Portugal)		not available	not available	2014-02-23	2014-02-20	No												complete	No			yes		No					yes		5	yes	No		yes	yes	No		yes	yes	unique > 1.5cm	others (please specify)	No	not known	yes	No	yes
155	female	Southern europe (mediterrenean countries and Portugal)		not available	not available	2014-02-26	2014-02-19	No												complete	No			yes		No					yes		9	yes	No		yes	yes	yes	2014-03-07	yes	yes	unique > 1.5cm	others (please specify)	No	not known	yes	No	No
156	female	Southern europe (mediterrenean countries and Portugal)	No	Southern europe (mediterrenean countries and Portugal)	Southern europe (mediterrenean countries and Portugal)	2016-07-19	2016-07-13	yes	mother	rtheevant cardiac diseases	others (please specify)	supraventricular tachicardia								complete	No			yes		No					yes	39.7	6	yes	No		yes	yes	yes		yes	yes	Multiple		No	yes	yes	No	No
157	female	Southern europe (mediterrenean countries and Portugal)	No	Southern europe (mediterrenean countries and Portugal)	Southern europe (mediterrenean countries and Portugal)	2016-07-16	2016-07-11	No												complete	No			yes		yes	ENT viral		No		yes	39.9	5	yes	No		yes	yes	yes	2016-07-17	yes	yes	unique < 1.5cm	Cervical	No	yes	yes	No	No
158	male	Southern europe (mediterrenean countries and Portugal)	No	Southern europe (mediterrenean countries and Portugal)	Subsaharian Africa	2015-03-04	2015-02-27	No												complete	yes	scarlet fever		yes		No					yes	39.6	5	yes	No		yes	yes	yes		yes	yes	Multiple		No	No	No	No	yes
159	male	Southern europe (mediterrenean countries and Portugal)	No	Southern europe (mediterrenean countries and Portugal)	Southern europe (mediterrenean countries and Portugal)	2015-01-29	2015-01-21	No												complete	No			yes		No					yes	40	11	yes	No		yes	yes	No		yes	No			No	yes	yes	No	yes
161	male	Southern europe (mediterrenean countries and Portugal)	No	Southern europe (mediterrenean countries and Portugal)	Southern europe (mediterrenean countries and Portugal)	2015-01-02	2014-12-26	No												complete	No			yes		yes	soft tissue infection		No		yes	38.8	11	yes	No		yes	yes	yes	2015-01-03	yes	yes	Multiple		No	No	No	No	yes
162	male	Southern europe (mediterrenean countries and Portugal)	No	Southern europe (mediterrenean countries and Portugal)	Southern europe (mediterrenean countries and Portugal)	2015-07-22	2015-07-16	No												incomplete	No			yes		yes	ENT viral		No		yes	39.2	7	yes	No		yes	yes	yes		No	yes	Multiple		No	yes	yes	No	No
163	male	Southern europe (mediterrenean countries and Portugal)	No	Southern europe (mediterrenean countries and Portugal)	Southern europe (mediterrenean countries and Portugal)	2015-01-24	2015-01-19	No												complete	No			yes		No					yes	39.5	8	yes	No		yes	yes	yes		yes	yes	Multiple		No	No	yes	No	yes
164	male	Southern europe (mediterrenean countries and Portugal)	No	Southern europe (mediterrenean countries and Portugal)	Southern europe (mediterrenean countries and Portugal)	2016-03-31	2016-03-26	No												complete	No			yes		yes	ENT viral		No		yes	39.5	4	yes	No		yes	yes	No		yes	No			No	No	yes	No	yes
489-1	male	Southern europe (mediterrenean countries and Portugal)	No	Southern europe (mediterrenean countries and Portugal)	Southern europe (mediterrenean countries and Portugal)	2012-04-14	2012-04-10	No												complete	No			yes		No					yes	39		No	No										No	No	No	No	No
489-2	female	Southern europe (mediterrenean countries and Portugal)	No	Southern europe (mediterrenean countries and Portugal)	Southern europe (mediterrenean countries and Portugal)	2015-01-04	2014-12-27	No												complete	No			yes		yes	Lower respiratory tract infection		No		yes	39.9	10	yes	No		yes	yes	yes		yes	No			No	yes	yes	No	yes
489-3	female	Native central/south america	No	Native central/south america	Native central/south america	2015-05-17	2015-05-06	No												incomplete	yes	other	CMV	yes		No					yes	39.6	17	yes	No		yes	yes	yes	2015-05-18	No	yes	Multiple		not known	No	yes	No	yes
490-1	male	Southern europe (mediterrenean countries and Portugal)	No	Southern europe (mediterrenean countries and Portugal)	Southern europe (mediterrenean countries and Portugal)	2015-04-01	2015-03-29	No												complete	No			yes		No					yes		5	yes	No		yes	yes	No		yes	No			not known	No	No	No	No
490-2	male	Southern europe (mediterrenean countries and Portugal)	No	Southern europe (mediterrenean countries and Portugal)	Southern europe (mediterrenean countries and Portugal)	2014-03-05	2014-02-21	No												complete	yes	other	pneumon!a. influenza A	yes							yes	40	13	No	No		yes	yes	yes		yes	No			not known	No	No	No	No
490-3	female	Southern europe (mediterrenean countries and Portugal)	No	Southern europe (mediterrenean countries and Portugal)	Southern europe (mediterrenean countries and Portugal)	2014-09-17	2014-09-10	No												incomplete	yes	adenovirus		yes		No					yes	39.8	5	yes	No		yes	yes	yes	2014-09-19	No	yes	Multiple		not known	No	No	No	yes
490-4	male	Southern europe (mediterrenean countries and Portugal)	No	Southern europe (mediterrenean countries and Portugal)	Southern europe (mediterrenean countries and Portugal)	2014-11-12	2014-11-10	No												complete	No			yes		No					yes	38.8	8	No	No		yes	yes	yes
490-5	male	Southern europe (mediterrenean countries and Portugal)	No	Southern europe (mediterrenean countries and Portugal)	Southern europe (mediterrenean countries and Portugal)	2014-07-10	2014-07-05	No												complete	No			yes		No					yes	40	9	No	No		yes	yes	No		yes	yes	Multiple		No	No	No	No	yes
490-6	female	Southern europe (mediterrenean countries and Portugal)	No	Southern europe (mediterrenean countries and Portugal)	Southern europe (mediterrenean countries and Portugal)	2014-07-16	2014-07-12	No												Atypical	yes	scarlet fever		yes		No					yes	38.9	8	No	No		yes	yes	yes		yes	yes	unique > 1.5cm	Cervical	No	yes	No	No	No
491-1	male	Southern europe (mediterrenean countries and Portugal)	No	Southern europe (mediterrenean countries and Portugal)	Southern europe (mediterrenean countries and Portugal)	2015-07-09	2015-07-04	No												complete	yes	other	Measthes	yes		No					yes	39.5	6	yes	No		yes	yes	No		yes	yes	unique > 1.5cm	Cervical	No	yes	yes	No	No
491-2	male	Southern europe (mediterrenean countries and Portugal)	No	Southern europe (mediterrenean countries and Portugal)	Southern europe (mediterrenean countries and Portugal)	2014-11-18	2014-11-08	No												incomplete	yes	other	Pytheonephritis	yes		No					yes	38.3	10	yes	No		No	No			yes	No			No	yes	yes	not known	No
497-1	female	Native central/south america	No	Native central/south america	Native central/south america	2011-07-02	2011-06-26	No												complete	No			yes		No					yes		7	yes	No		yes	yes	yes		yes	yes	unique > 1.5cm	Cervical	No	No	No	No	No
497-2	female	Northern /eastern europe	No	Northern /eastern europe	Northern /eastern europe	2014-02-01		No												complete	No			yes		No					yes	39.6	14	yes	No		yes	yes	yes		yes	yes	unique > 1.5cm	Cervical	No	No	No	No	No
497-3	male	Southern europe (mediterrenean countries and Portugal)		Southern europe (mediterrenean countries and Portugal)	Southern europe (mediterrenean countries and Portugal)	2014-07-11	2014-07-06	No												incomplete	No			yes		No					yes		7	yes	No		yes	No	yes		yes	No			not known	No	yes	No	yes
497-4	female	Southern europe (mediterrenean countries and Portugal)		Southern europe (mediterrenean countries and Portugal)	Southern europe (mediterrenean countries and Portugal)	2015-08-10	2015-08-05	No												complete	No			yes		No					yes		6	yes	No		yes	yes	yes	2015-08-16	yes	yes	unique > 1.5cm	Cervical	not known	yes	No	No	No
498-1	male	Southern europe (mediterrenean countries and Portugal)	No	Southern europe (mediterrenean countries and Portugal)	Southern europe (mediterrenean countries and Portugal)	2014-11-28	2014-11-23	No												complete	yes	adenovirus		yes		No					yes	38.6	12	yes	No											No	No	No	No
498-2	male	Southern europe (mediterrenean countries and Portugal)	No	Southern europe (mediterrenean countries and Portugal)	Southern europe (mediterrenean countries and Portugal)	2016-03-10	2016-03-04	No												complete	No			yes		yes	others (please specify)	diarrhea	No		yes	39.3	8	yes	No		yes	yes	yes		No	yes	Multiple		not known	No	No	not known	yes
499-1	female	Southern europe (mediterrenean countries and Portugal)	No	not available	not available	2012-06-18	2012-06-12	No												complete	No			yes							yes	39.5	15	No	No		yes	yes	yes	2012-06-20	yes	yes	unique > 1.5cm	Cervical	not known	yes	not known	No	No
499-11	female	Oriental Ayesa (China, Japan, Korea)	No	Oriental Ayesa (China, Japan, Korea)	Oriental Ayesa (China, Japan, Korea)	2012-03-26	2012-03-19	No												complete	No			yes		No					yes	39	7	yes	No		yes	yes	yes	2012-04-03	yes	No			not known	No	No	No	No
499-2	female	Southern europe (mediterrenean countries and Portugal)	No	Southern europe (mediterrenean countries and Portugal)	Southern europe (mediterrenean countries and Portugal)	2012-05-13		No												complete	No			yes							No						yes	yes	yes		yes	yes	unique > 1.5cm	Cervical	No	No	No	No	No
499-3	male	Southern europe (mediterrenean countries and Portugal)	No	Southern europe (mediterrenean countries and Portugal)	Southern europe (mediterrenean countries and Portugal)	2012-09-16	2012-09-12	No												Atypical	No			yes		No					yes	39	6	yes	yes	conjuctival inyection	yes	yes	No		No	No			No	No	yes	yes	No
499-4	male	Southern europe (mediterrenean countries and Portugal)	No	Southern europe (mediterrenean countries and Portugal)	not available	2015-03-09	2015-02-28	No												complete	yes	EBV		yes		No					yes	39.9	10	yes	No		yes	No	yes	2015-03-06	yes	yes	Multiple		No	No	No	No	No
499-5	male	not available	No	not available	not available	2014-06-30	2014-06-19	No												complete	No			yes		No					yes	40	12	yes	No		yes	yes	No		yes	No			No	No	yes	No	No
499-6	male	not available	No	not available	not available	2012-05-23	2012-05-13	No												complete	No			yes		No					yes	39	11	yes	No		No	yes	yes	2012-05-23	No	yes	Multiple		No	No	No	No	No
499-7	female	Southern europe (mediterrenean countries and Portugal)	No	not available	not available	2011-05-07	2011-05-02	No												incomplete	No			yes		yes	others (please specify)	pneumonia en LII, wheezing	yes	conjunctivitis por M.catharralis sg Branhamthela, GE	yes	39.5	7	yes	No		No	yes	No		yes	No			not known	No	No	No	No
499-8	female	Southern europe (mediterrenean countries and Portugal)				2012-05-13	2012-05-07	not available												complete	No			yes							yes	38.8	7	yes	No		yes	yes	yes		yes	yes	unique > 1.5cm	Cervical	not known	No	No	No	No
500-1		Southern europe (mediterrenean countries and Portugal)	No	Southern europe (mediterrenean countries and Portugal)	Southern europe (mediterrenean countries and Portugal)	2013-05-16	2013-05-12	No												complete	yes	scarlet fever		yes		yes	others (please specify)	diarrhea	No		yes	39.4	3	yes	No		yes	yes	No		yes	yes	Multiple		No	No	No	No	No
500-2	male	not available	No	not available	not available	2008-05-27	2008-05-23	No												complete	No			yes		yes	others (please specify)	abdominal pain and vomitting	No		yes		4	yes	No		yes	yes	yes	2008-06-02	yes	yes	Multiple		not known	No	No	No	yes
500-3	male	Northern /eastern europe		Northern /eastern europe	Northern /eastern europe	2011-03-24	2011-03-21	No												complete	yes	scarlet fever		yes		yes	ENT viral		No		yes	39.5	5	yes	No		yes	yes	yes		yes	yes	Multiple		No	yes	yes	No	No
501-1	male	not available	No	Northern /eastern europe	not available	2012-07-26	2012-07-20	No												complete	No			yes		No					yes		6		No		yes	yes	yes		yes	yes	Multiple		No	No	No	No	yes
501-2	male	Southern europe (mediterrenean countries and Portugal)	No	Southern europe (mediterrenean countries and Portugal)	Southern europe (mediterrenean countries and Portugal)	2016-05-25	2016-05-19	No												complete	No			yes		yes	others (please specify)	conjunctivitis	No		yes	39.7	7	yes	No		yes	yes	No		yes	yes	Multiple		No	No	No	No	No
502-1	male	Southern europe (mediterrenean countries and Portugal)		Southern europe (mediterrenean countries and Portugal)	Southern europe (mediterrenean countries and Portugal)	2012-07-20	2012-07-12	No												complete	No			yes		No					yes	40.5	13	yes	No		yes	yes	yes		yes	No			not known	No	No	not known	No
502-10	female	not available	No	not available	not available	2014-08-28	2014-08-20	No												complete	No			yes		No					yes	39.8	11	yes	No		yes	yes	yes	2014-10-01	yes	yes	Multiple		not known	No	No	No	No
502-11	male	not available	No	not available	not available	2012-05-29	2012-05-24	No												complete	No			yes		No					yes	39	5	yes	No		yes	yes	yes		yes	yes	unique > 1.5cm	Cervical	No	No	No	No	yes
502-12	male	Southern europe (mediterrenean countries and Portugal)	No	Southern europe (mediterrenean countries and Portugal)	Southern europe (mediterrenean countries and Portugal)	2012-09-22	2012-09-20	No												complete	No			yes		No					yes	39.9	6	yes	No		yes	yes	yes		yes	yes	unique > 1.5cm	Cervical	No	No	No	No	yes
502-13	female	Southern europe (mediterrenean countries and Portugal)	No	Southern europe (mediterrenean countries and Portugal)	Southern europe (mediterrenean countries and Portugal)	2012-12-17	2012-12-07	No												complete	No			yes		No					yes	39.5	11	yes	No		yes	yes	yes		No	yes	Multiple		No	yes	yes	No	No
502-14	male	Southern europe (mediterrenean countries and Portugal)	No	Southern europe (mediterrenean countries and Portugal)	Southern europe (mediterrenean countries and Portugal)	2014-07-26	2014-07-19	No												complete	No			yes		No					yes	39.7	9	yes	No		yes	yes	yes		yes	yes	Multiple		No	No	No	No	No
502-15	male	Southern europe (mediterrenean countries and Portugal)	No	Southern europe (mediterrenean countries and Portugal)	Southern europe (mediterrenean countries and Portugal)	2014-08-05	2014-07-29	No												complete	No			yes		No					yes	38.9	11	yes	No		yes	yes	yes	2014-08-08	yes	yes	Multiple		No	No	No	No	No
502-2	male	Native central/south america		Native central/south america	not available	2015-10-14	2015-10-10	No												complete	No			yes		No					yes	38.3	8	yes	No		yes	yes	No		yes	No			not known	No	No	No	No
502-3	male	Southern europe (mediterrenean countries and Portugal)		not available	not available	2014-12-03	2014-11-27	No												complete	No			yes		No					yes	39.5	7	yes	yes	exanthema	yes	yes	No		yes	No			not known	No	No	No	No
502-4	female	Southern europe (mediterrenean countries and Portugal)		Southern europe (mediterrenean countries and Portugal)	Southern europe (mediterrenean countries and Portugal)	2012-03-23	2012-03-17	No												complete	No			yes		No					yes	39.2	7	No	No		yes	yes	No		yes	yes	unique > 1.5cm	Cervical	not known	No	No	No	No
502-5	female	Southern europe (mediterrenean countries and Portugal)	No	Southern europe (mediterrenean countries and Portugal)	Southern europe (mediterrenean countries and Portugal)	2013-01-30	2013-01-23	No												complete	No			yes		No					yes	39.5	12	No	No		yes	yes	yes		yes	No			not known	No	No	No	No
502-6	male	Southern europe (mediterrenean countries and Portugal)		Southern europe (mediterrenean countries and Portugal)	Southern europe (mediterrenean countries and Portugal)	2014-04-30	2014-04-21	No												complete	No			yes		No					yes	38.7	11	yes	No		yes	yes	No		yes	yes	Multiple		No	No	No	No	No
502-7	male	Southern europe (mediterrenean countries and Portugal)		Southern europe (mediterrenean countries and Portugal)	Southern europe (mediterrenean countries and Portugal)	2015-02-01	2015-01-22	No												incomplete	No			yes		yes	others (please specify)	Otitis media acute	No		yes	39.5	13	yes	No		yes	No	yes		yes	yes	Multiple		not known	No	No	No	No
502-8	female	Southern europe (mediterrenean countries and Portugal)		Southern europe (mediterrenean countries and Portugal)	Southern europe (mediterrenean countries and Portugal)	2014-11-19	2014-11-16	No												complete	No			yes							yes	39.8	5	yes	No		yes	yes	No		yes	No			not known	No	No	No	yes
502-9	male	Southern europe (mediterrenean countries and Portugal)		Southern europe (mediterrenean countries and Portugal)	Southern europe (mediterrenean countries and Portugal)	2015-01-11	2015-01-04	No												incomplete	No			yes		yes	ENT viral		No		yes	39.9	9	yes	No		yes	No	No		yes	yes	unique > 1.5cm	Cervical	not known	No	No	No	No
503-1	male	Northern /eastern europe		Northern /eastern europe	Northern /eastern europe	2016-03-12	2013-03-07	No												incomplete	yes	EBV		yes		yes	ENT viral		No		yes	39	10	yes	No		No	yes	No		No	yes	Multiple		No	No	not known	No	No
503-10	male	Southern europe (mediterrenean countries and Portugal)		Southern europe (mediterrenean countries and Portugal)	Southern europe (mediterrenean countries and Portugal)	2016-03-15	2016-02-25	No												incomplete	yes	other	viral infection	yes							yes	40	11	No	No		yes	No	yes	2016-03-17	yes	No			No	not known	No	No	yes
503-2	male	Southern europe (mediterrenean countries and Portugal)	No	Southern europe (mediterrenean countries and Portugal)	Southern europe (mediterrenean countries and Portugal)	2011-05-30	2011-05-25	No												complete	yes	other	Tonsillopharyngitis	yes		No					yes	39.2	10	yes	No		yes	yes	No		yes	yes	Multiple		No	yes	not known	No	No
503-3	male	Southern europe (mediterrenean countries and Portugal)		Southern europe (mediterrenean countries and Portugal)	Southern europe (mediterrenean countries and Portugal)	2011-06-20	2011-06-16	No												complete	No			yes		No					yes	38.5	7	yes	yes	exanthema	yes	yes	yes	2011-06-20	yes	yes	unique < 1.5cm	Cervical	No	yes	not known	No	yes
503-4	female	Northern /eastern europe	No	Northern /eastern europe		2013-02-11	2013-02-01	No												incomplete	yes	EBV		yes		No					yes	38.9	13	yes	No		yes	yes	No		No	yes	unique < 1.5cm		No	yes	No	No	yes
503-5	female	Southern europe (mediterrenean countries and Portugal)		Southern europe (mediterrenean countries and Portugal)	Southern europe (mediterrenean countries and Portugal)	2011-09-28	2011-09-24	yes	other (please specify)	rtheevant cardiac diseases	Heart attack									complete	yes	other	Mononucleosis	yes		yes	ENT viral		No		yes	40	5	yes	No		yes	yes	No		yes	yes	unique > 1.5cm	Cervical	No	not known	not known	No	yes
503-6	male	Southern europe (mediterrenean countries and Portugal)	No	Southern europe (mediterrenean countries and Portugal)	Southern europe (mediterrenean countries and Portugal)	2014-05-23	2014-05-20	No												complete	yes	EBV		yes		yes	ENT viral		No		yes	39	5	yes	yes	exanthema	yes	yes	yes		yes	yes	Multiple		No	No	No	No	yes
503-7	female	Southern europe (mediterrenean countries and Portugal)		Southern europe (mediterrenean countries and Portugal)	Southern europe (mediterrenean countries and Portugal)	2015-08-29	2015-08-18	not available												incomplete	yes	other	UTI	yes		No					yes	40	12	yes	No		yes	yes	yes	2015-08-29	No				No	not known	not known	No	yes
503-8	female	Southern europe (mediterrenean countries and Portugal)		Southern europe (mediterrenean countries and Portugal)	Northern /eastern europe	2013-08-27	2013-08-20	No												incomplete	yes	other	Tonsilitis	yes		No					yes	39.1	9	No	No		yes	yes	No		yes	yes	Multiple		No	not known	No	No	No
503-9	male	Southern europe (mediterrenean countries and Portugal)	No	Southern europe (mediterrenean countries and Portugal)	Southern europe (mediterrenean countries and Portugal)	2016-04-17	2016-04-10	No												incomplete	yes	other	upper respiratory tract infection	yes							yes	39	8	yes	No		yes	No	No		No	yes	unique > 1.5cm	Cervical	No	No	yes	No
504-2	male	Southern europe (mediterrenean countries and Portugal)	No	Southern europe (mediterrenean countries and Portugal)	Southern europe (mediterrenean countries and Portugal)	2015-03-02	2015-02-28	No												complete	No			yes		yes	soft tissue infection		No		yes	39.2	4	yes	yes	exanthema	yes	yes	yes		yes	No			No	No	yes	No	No
505-1	female	Southern europe (mediterrenean countries and Portugal)	No	Southern europe (mediterrenean countries and Portugal)	Southern europe (mediterrenean countries and Portugal)	2012-03-01	2012-02-25	yes	mother	rtheevant cardiac diseases	others (please specify)	Insuficiencia tricusp!dea e insuficiencia mitral d								complete	No			No		yes	ENT viral		No		yes		9	yes	No		yes	yes	yes	2012-03-04	yes	yes	Multiple		not known	No	yes	No	yes
505-2	male	Southern europe (mediterrenean countries and Portugal)	No	Southern europe (mediterrenean countries and Portugal)	Southern europe (mediterrenean countries and Portugal)	2015-01-14	2015-01-09	yes	grandparent	autoimmune disease			Sweet syndrome							complete	No			yes		No					yes	40	11	yes	No		yes	yes	No		yes	yes	unique > 1.5cm	Cervical	No	No	yes	No	No
505-3	female	Northern Africa		Northern Africa	Northern Africa	2012-02-06	2012-02-04	No												complete	No			yes		yes	ENT viral		No		yes	41	4	yes	No		yes	yes	yes		yes	No			No	No	yes	No	yes
505-4	male	Native central/south america	No	Native central/south america	Native central/south america	2012-04-10	2012-04-04	yes	uncle/aunt	autoimmune disease			Diabetes MthelUTIs 1							complete	No			yes		No					yes	40	6	No	No		yes	yes	yes	2012-04-16	yes	yes	Multiple		No	No	yes	No	No
505-5	male	Native central/south america		Native central/south america	Native central/south america	2013-07-19	2013-07-08	No												incomplete	No			yes		No					yes	39.7	12	yes	No		No	No	yes		yes	yes	unique > 1.5cm	Cervical	No	No	yes	No	yes
505-6	male	other/mixed race	No	not available	not available	2013-12-26	2013-12-22	No												complete	No			yes		No					yes	39	6	yes	No		yes	yes	yes		yes	yes	unique < 1.5cm	Cervical	No	No	not known	No	yes
505-7	female	Southern europe (mediterrenean countries and Portugal)	No	Southern europe (mediterrenean countries and Portugal)	Southern europe (mediterrenean countries and Portugal)	2016-02-15	2016-02-06	No												incomplete	No			yes		No					yes	40	10	yes	No		yes	No	No		yes	yes	unique < 1.5cm	Cervical	No	No	yes	No	yes
505-8	male	Southern europe (mediterrenean countries and Portugal)	No	Southern europe (mediterrenean countries and Portugal)	Southern europe (mediterrenean countries and Portugal)	2015-11-04		No												incomplete	No			yes		No					yes	39.5	4	yes	No		yes	No	No		yes	No			No	No	No	No	yes
506-1	female	Northern /eastern europe	No	Northern /eastern europe	Northern /eastern europe	2013-09-01	2013-08-28	No												incomplete	No			yes		No					yes	38.9	7	yes	No		yes	yes	yes		yes	No			No	yes	yes	not known	No
506-2	male	Southern europe (mediterrenean countries and Portugal)	No	Southern europe (mediterrenean countries and Portugal)	Southern europe (mediterrenean countries and Portugal)	2014-04-13	2014-04-10	No												incomplete	No			No							yes	39.5	8	yes	No		yes	yes	yes	2016-04-27	yes	No			No	No	No	No	yes
506-3	female	Southern europe (mediterrenean countries and Portugal)	No	Southern europe (mediterrenean countries and Portugal)	Southern europe (mediterrenean countries and Portugal)	2016-05-16	2016-05-12	No												incomplete	No			yes		No					yes	39.8	5	No	yes	lymphadenopathies	No	yes	No		yes	yes	Multiple		No	No	No	No	No
506-4	female	Native central/south america	No	Native central/south america	Native central/south america	2014-02-27	2014-02-10	No												incomplete	No			yes		No					yes	39.4	22	yes	No		yes	yes	yes	2014-03-03	yes	No			No		No	No	yes
507-1	female	Southern europe (mediterrenean countries and Portugal)	No	Southern europe (mediterrenean countries and Portugal)	Southern europe (mediterrenean countries and Portugal)	2011-11-23	2011-11-17	No												complete	No			yes		No					yes	40	6	yes	No		yes	yes	yes		yes	No			No	No	yes	No	No
507-10	male	Southern europe (mediterrenean countries and Portugal)	No	Southern europe (mediterrenean countries and Portugal)	Southern europe (mediterrenean countries and Portugal)	2015-08-10	2015-08-03	No												incomplete	yes	other	lymphnode abscess	yes		No					yes	39.4	8	yes	No		yes	yes	yes		No	yes	unique > 1.5cm	Cervical	not known	No	yes	No	No
507-11	female	Native central/south america	No	Native central/south america	Native central/south america	2011-12-07	2011-12-02	No												incomplete	No			yes							yes	39.5	5		No		yes	yes	yes			No			No	No	yes	No	No
507-12	male	Subsaharian Africa	No	Subsaharian Africa	Subsaharian Africa	2015-06-30	2015-06-25	No												complete	yes	Toxic shock		yes		No					yes	39	7	yes	No		yes	yes	yes	2015-07-17	yes	No			not known	yes	yes	No	yes
507-13	female	Southern europe (mediterrenean countries and Portugal)	No	Southern europe (mediterrenean countries and Portugal)	Southern europe (mediterrenean countries and Portugal)	2015-01-19	2015-01-12	yes	father	rtheevant cardiac diseases	ischemic heart disease under 45 years									complete	No			yes		No					yes	40	9	yes	No		yes	yes	yes		yes	No			not known	No	No	No	No
507-14	male	Southern europe (mediterrenean countries and Portugal)	No	Southern europe (mediterrenean countries and Portugal)	Southern europe (mediterrenean countries and Portugal)	2015-01-20	2015-06-13	No												complete	No			yes		No					yes	39.6	9	yes	No		yes	yes	yes		yes	No			not known	No	No	No	No
507-15	male	not available		not available	not available	2015-01-31	2015-01-26	not available												incomplete	No			yes		No					yes	39.2	17	yes	No		yes	yes	yes	2015-02-09	No	yes	Multiple		not known	No	yes	No	No
507-16	male	Southern europe (mediterrenean countries and Portugal)	No	Northern /eastern europe	Southern europe (mediterrenean countries and Portugal)	2011-12-04	2011-11-30	No												complete	No			yes		No					yes	39.5	5	yes	No		yes	yes	yes		yes	yes	unique > 1.5cm	Cervical	No	No	No	No
507-17	male	Southern europe (mediterrenean countries and Portugal)	No	Southern europe (mediterrenean countries and Portugal)	Southern europe (mediterrenean countries and Portugal)	2015-06-29	2015-06-25	No												complete	No			yes		No					yes	40	7	yes	No		yes	yes	yes		yes	yes	unique > 1.5cm	Cervical	not known	No	yes	yes	No
507-18	male	Native central/south america	No	Native central/south america	Native central/south america	2015-07-03	2015-06-26	No												complete	No			yes		yes	ENT viral		No		yes	39	9	yes	No		yes	yes	yes	2015-07-07	yes	yes	Multiple		not known	No	No	No	No
507-19	male	Southern europe (mediterrenean countries and Portugal)	No	Southern europe (mediterrenean countries and Portugal)	Southern europe (mediterrenean countries and Portugal)	2015-06-30	2015-06-26	No												complete	No			yes		No					yes	40	6	yes	No		yes	yes			yes	No			not known	No	yes	No	yes
507-2	male	Northern /eastern europe	No	Northern /eastern europe	Southern europe (mediterrenean countries and Portugal)	2014-05-05	2014-04-29	No												incomplete	No			yes		No					yes	39.8	7	yes	No		yes	yes	No		No	yes	unique > 1.5cm	Cervical	No	No	not known	No	yes
507-21	male	Northern /eastern europe	No	Northern /eastern europe	Northern /eastern europe	2015-08-13	2015-08-06	No												incomplete	No			yes		yes	Lower respiratory tract infection		No		yes	40	9	yes	No		No	yes	No		yes	yes	unique > 1.5cm	Cervical	not known	No	yes	No	yes
507-22	female	Southern europe (mediterrenean countries and Portugal)	No	Southern europe (mediterrenean countries and Portugal)	Southern europe (mediterrenean countries and Portugal)	2015-08-22	2015-08-15	No												incomplete	No			yes		No					yes	39.9	10	yes	No		yes	yes	yes		No	yes	Multiple		not known	No	No	No	No
507-23	female	Southern europe (mediterrenean countries and Portugal)	No	Southern europe (mediterrenean countries and Portugal)	Southern europe (mediterrenean countries and Portugal)	2015-09-22	2015-09-18	No												complete	No			yes		No					yes	39.5	5	yes	yes	exanthema	yes	yes	yes	2015-10-06	yes	No			not known	No	yes	No	No
507-24	male	Southern europe (mediterrenean countries and Portugal)	No	Southern europe (mediterrenean countries and Portugal)	Southern europe (mediterrenean countries and Portugal)	2015-11-12	2015-11-07	No												complete	No			yes		yes	ENT viral		No		yes	40	10	yes	No		yes	yes	yes		yes	yes	unique > 1.5cm	Cervical	not known	No	yes	No	yes
507-26	male	Southern europe (mediterrenean countries and Portugal)	No	Southern europe (mediterrenean countries and Portugal)	Southern europe (mediterrenean countries and Portugal)	2016-04-08	2016-03-31	No												incomplete	No			yes		yes	ENT viral		No		yes	38.5	10	yes	No		No	yes	yes	2016-04-13	yes	No			not known	yes	yes	No	yes
507-27	male	Southern europe (mediterrenean countries and Portugal)	No	Southern europe (mediterrenean countries and Portugal)	Southern europe (mediterrenean countries and Portugal)	2016-01-15	2016-01-09	No												incomplete	No			yes		No					yes	39	6	yes	No		yes	yes	No		yes	No			not known	No	yes	No	yes
507-29	female	Southern europe (mediterrenean countries and Portugal)	No	Southern europe (mediterrenean countries and Portugal)	Southern europe (mediterrenean countries and Portugal)	2016-04-05	2016-04-01	No												complete	No			yes		No					yes	39.9	8	yes	No		yes	yes	yes	2016-04-10	yes	No			not known	yes	No	No	yes
507-3	female	Oriental Ayesa (China, Japan, Korea)	No	Oriental Ayesa (China, Japan, Korea)	Oriental Ayesa (China, Japan, Korea)	2014-05-16	2014-05-11	No												incomplete	No			yes		No					yes	39	6	yes	No		No	yes	yes		yes	No			not known	No	yes	No	No
507-30	male	Southern europe (mediterrenean countries and Portugal)	No	Southern europe (mediterrenean countries and Portugal)	Southern europe (mediterrenean countries and Portugal)	2011-05-30	2011-05-24	No												incomplete	yes	other	measthes	No							yes	38.9	5	yes	No		yes	No	No		yes	No			No	No	No	No	No
507-31	male	Southern europe (mediterrenean countries and Portugal)	No	Southern europe (mediterrenean countries and Portugal)	Southern europe (mediterrenean countries and Portugal)	2012-06-01	2012-05-22	No												incomplete	yes	other	tuberculosis	yes		No					yes	39.5	9	yes	No		yes	No	yes		yes	No			No	No	No	No	No
507-32	male	Southern europe (mediterrenean countries and Portugal)	No	Southern europe (mediterrenean countries and Portugal)	Southern europe (mediterrenean countries and Portugal)	2012-10-20	2012-10-11	No												complete	No			yes		No					yes	40	9	yes	No		No	yes	yes		yes	yes	unique > 1.5cm	Cervical	No	yes	No	No	No
507-33	female	Southern europe (mediterrenean countries and Portugal)		Southern europe (mediterrenean countries and Portugal)	Southern europe (mediterrenean countries and Portugal)	2012-02-27	2012-02-20	No												incomplete	No			yes		yes	ENT viral		No		yes	40	7	yes	No		yes	yes	No		No	No			No	No	No	No	yes
507-34	male	Southern europe (mediterrenean countries and Portugal)	No	Southern europe (mediterrenean countries and Portugal)	Southern europe (mediterrenean countries and Portugal)	2012-01-23	2012-01-13	yes	mother	rtheevant cardiac diseases	others (please specify)	myocarditis								incomplete	No			yes		No					yes	40.7	8	yes	No		yes	yes	No		yes	No			No	No	yes	No	No
507-35	male	gypsy	yes	gypsy	gypsy	2012-04-20	2012-04-18	No												Atypical	No			yes		No					yes	40	2	yes	No		No	yes	yes		yes	yes	unique > 1.5cm	Cervical	No	yes	No	No	yes
507-36	male	Oriental Ayesa (China, Japan, Korea)	No	Oriental Ayesa (China, Japan, Korea)	Oriental Ayesa (China, Japan, Korea)	2014-04-06	2014-03-31	No												complete	No			yes		No					yes	40	6	yes	No		yes	yes	yes		yes	No			No	No	No	No	No
507-37	male	Oriental Ayesa (China, Japan, Korea)	No	Oriental Ayesa (China, Japan, Korea)	Oriental Ayesa (China, Japan, Korea)	2013-03-18	2013-03-08	No												complete	No			yes		No					yes	38	10	yes	No		yes	yes	No		yes	yes	unique > 1.5cm	Cervical	No	No	No	No	No
507-39	female	Southern europe (mediterrenean countries and Portugal)	No	Northern /eastern europe	Southern europe (mediterrenean countries and Portugal)	2013-04-27	2013-04-20	No												complete	No			yes		No					yes	39.7	7	yes	No		yes	yes	yes		yes	yes	Multiple		No	No	No	No	No
507-4	male	Southern europe (mediterrenean countries and Portugal)	No	Southern europe (mediterrenean countries and Portugal)	Southern europe (mediterrenean countries and Portugal)	2014-05-21	2014-05-14	No												incomplete	No			yes		yes	ENT viral		No		yes	39.6	12	yes	No		yes	No	No		yes	yes	unique > 1.5cm	Cervical	not known	No	yes	No	No
507-40	male	Southern europe (mediterrenean countries and Portugal)	No	Southern europe (mediterrenean countries and Portugal)	Southern europe (mediterrenean countries and Portugal)	2012-12-23	2012-12-23	No												complete	No			yes		No					yes	39.5	5	yes	No		yes	yes	yes		yes	yes	unique > 1.5cm	Cervical	No	No	yes	No	No
507-41	male	other/mixed race	No	other/mixed race	other/mixed race	2014-01-20	2014-01-15	No												complete	No			yes		No					yes	39	5	yes	No		yes	yes	yes		No	yes	Multiple		No	No	No	No	No
507-42	female	Southern europe (mediterrenean countries and Portugal)	No	Southern europe (mediterrenean countries and Portugal)	Southern europe (mediterrenean countries and Portugal)	2014-04-16	2014-04-10	No												incomplete	yes	other	MENINGITIS	yes		No					yes	39.5	4	yes	No		yes	No	No		yes	No			No	No	No	yes	yes
507-43	female	Southern europe (mediterrenean countries and Portugal)	No	Southern europe (mediterrenean countries and Portugal)	Southern europe (mediterrenean countries and Portugal)	2013-03-01	2013-02-23	No												complete	No			yes		No					yes	39	6	yes	No		yes	No	yes		No	yes	unique < 1.5cm	Cervical	No	No	No	No	No
507-44	male	Southern europe (mediterrenean countries and Portugal)	No	Southern europe (mediterrenean countries and Portugal)	Southern europe (mediterrenean countries and Portugal)	2013-01-02	2012-12-22	No												complete	yes	other	strep Tonsilitis	yes							yes	39.5	9	yes	No		yes	yes	No		yes	yes	Multiple		No	No	yes	No	No
507-45	female	Southern europe (mediterrenean countries and Portugal)	No	Southern europe (mediterrenean countries and Portugal)	Southern europe (mediterrenean countries and Portugal)	2012-03-26	2012-03-21													complete	No			yes		No					yes	39.8	5	yes	No		yes	yes	yes		yes	No			No	yes	yes	No	No
507-46	male	Native central/south america	No	Native central/south america	Native central/south america	2013-01-31	2013-01-27	No												complete	yes	other	cervical lymphadenitis	yes		No					yes	39.5	4	yes	No		yes	yes	yes		yes	yes	unique > 1.5cm	Cervical	No	No	No	No
507-47	female	Southern europe (mediterrenean countries and Portugal)	No	Native central/south america	Southern europe (mediterrenean countries and Portugal)	2013-02-15	2013-02-02	No												incomplete	No			yes		No					yes	39.9	13	yes	No		yes	No	No		yes				No	No	yes	No	yes
507-48	male	Oriental Ayesa (China, Japan, Korea)	No	Oriental Ayesa (China, Japan, Korea)	Oriental Ayesa (China, Japan, Korea)	2012-03-03	2012-02-28	No												complete	yes	Toxic shock		yes		No					yes	40	5	yes	No		yes	yes	No		yes	No			No	No	yes	No	yes
507-49	female	Southern europe (mediterrenean countries and Portugal)	No	Southern europe (mediterrenean countries and Portugal)	Southern europe (mediterrenean countries and Portugal)	2012-04-30	2012-04-20	No												complete	No			yes							yes	38.7	10	yes	No		yes	No	yes		yes	yes	unique > 1.5cm	Cervical	No	No	No	No	yes
507-5	male	Southern europe (mediterrenean countries and Portugal)	No	Southern europe (mediterrenean countries and Portugal)	Southern europe (mediterrenean countries and Portugal)	2014-06-27	2014-06-22	No												complete	No			yes		No					yes	40.1	6	yes	No		yes	yes	No		No	yes	unique > 1.5cm	Cervical	not known	No	yes	No	yes
507-50	female	Southern europe (mediterrenean countries and Portugal)	No	Southern europe (mediterrenean countries and Portugal)	Southern europe (mediterrenean countries and Portugal)	2013-03-08	2013-02-26	No												complete	yes	other	prolongued fever	yes		No					yes	40	11	yes	No		yes	yes	yes		yes	yes	unique > 1.5cm		No	yes	No	No	No
507-6	male	Native central/south america	No	Native central/south america	Native central/south america	2014-07-14	2014-07-08	No												incomplete	No			yes		No					yes	39	7	yes	No		No	yes	yes		yes	No			not known	No	yes	No	yes
507-7	female	Sudeste Ayesático (Vietm, Camboya, Tailandia, Malayesa, Indoneyesa, Filipis)	No	Sudeste Ayesático (Vietm, Camboya, Tailandia, Malayesa, Indoneyesa, Filipis)	Sudeste Ayesático (Vietm, Camboya, Tailandia, Malayesa, Indoneyesa, Filipis)	2014-08-05	2014-07-31	No												incomplete	No			yes		No					yes	39.4	8	yes	No		No	yes	No		No	yes	unique > 1.5cm	Cervical	not known	No	yes	No	No
507-8	male	Southern europe (mediterrenean countries and Portugal)	No	Southern europe (mediterrenean countries and Portugal)	Southern europe (mediterrenean countries and Portugal)	2014-12-23	2014-12-18	No												incomplete	No			yes		yes	ENT viral		No		yes	40	9	yes	No		No	yes	yes		yes	yes	Multiple		not known	No	yes	No	yes
507-9	male	Southern europe (mediterrenean countries and Portugal)	No	Southern europe (mediterrenean countries and Portugal)	Southern europe (mediterrenean countries and Portugal)	2011-06-16	2011-06-03	No												Atypical	yes	other	tuberculosis	yes		No					yes	40	13	yes	No		No	No	No		yes	No			No	No	yes	No	yes
508-1	female	Native central/south america	No	Native central/south america	Native central/south america	2016-05-17	2016-05-12	No												complete	No			yes		No					yes	39.5	7	yes	No		yes	yes	yes	2016-06-03	yes	yes	Multiple		No	No	yes	No	No
508-10	female	other/mixed race	No	Northern /eastern europe	Southern europe (mediterrenean countries and Portugal)	2015-03-09	2015-03-05	yes	brother	Kawasaki disease										complete	No			yes		yes	UTI		No		yes	39.7	5	yes			yes	yes	yes		yes	yes	Multiple		No	yes	yes	No	yes
508-11	male	Northern /eastern europe	No		Northern /eastern europe	2013-02-21	2013-02-14	No												complete	No			yes							yes	38.5	8	yes	No		yes	yes	yes	2013-02-25	No	yes	unique < 1.5cm	Cervical	No	yes	not known	No	No
508-12	female	Oriental Ayesa (China, Japan, Korea)		Oriental Ayesa (China, Japan, Korea)	Oriental Ayesa (China, Japan, Korea)	2012-02-13	2012-02-05	No												complete	No			yes		No					yes	39.5	9	yes	No		yes	yes	No		yes	yes	unique < 1.5cm	Cervical	No	No	yes	No	No
508-14	male	Southern europe (mediterrenean countries and Portugal)	No	Southern europe (mediterrenean countries and Portugal)	Southern europe (mediterrenean countries and Portugal)	2012-04-26	2012-04-22	No												complete	No			yes		No					yes	39.9	13	No	No		yes	yes	yes		yes	yes	Multiple		not known	yes	yes	yes	yes
508-15	male	Southern europe (mediterrenean countries and Portugal)	No	Southern europe (mediterrenean countries and Portugal)	Southern europe (mediterrenean countries and Portugal)	2011-08-25	2011-08-21	No												complete	No			yes		yes	others (please specify)	Gastroenteritis acute	No		yes	39	6	yes	yes	conjuctival inyection	yes	yes	yes		yes	yes	unique > 1.5cm	Cervical	No	No	yes	No	No
508-16	male	Southern europe (mediterrenean countries and Portugal)	No	Southern europe (mediterrenean countries and Portugal)	Southern europe (mediterrenean countries and Portugal)	2016-06-06	2016-06-03	No												complete	No			yes		No					yes	39.2	6	yes	No		yes	yes	yes	2016-04-11	yes	yes	unique > 1.5cm	Cervical	No	No	yes	No	yes
508-17	male	Southern europe (mediterrenean countries and Portugal)	No	Southern europe (mediterrenean countries and Portugal)	Southern europe (mediterrenean countries and Portugal)	2011-01-31	2011-01-30	No												incomplete	No			yes		No					yes	39.5	5	yes	No		yes	yes	No		yes	yes	Multiple		No	No	yes	No	yes
508-18	female	Southern europe (mediterrenean countries and Portugal)	No	Southern europe (mediterrenean countries and Portugal)	Southern europe (mediterrenean countries and Portugal)	2010-11-30	2010-11-25	No												complete	No			yes		No					yes	40	6	yes	No		yes	yes	yes	2010-12-02	yes	yes	Multiple		No	No	yes	No	yes
508-19	male	Southern europe (mediterrenean countries and Portugal)	No	Southern europe (mediterrenean countries and Portugal)	Southern europe (mediterrenean countries and Portugal)	2012-01-20	2012-01-17	No												complete	No			yes		No					yes	39.9	10	yes	No		yes	yes	yes		yes	yes	Multiple		not known	yes	yes	not known	No
508-2	male	Southern europe (mediterrenean countries and Portugal)	No	Southern europe (mediterrenean countries and Portugal)	Southern europe (mediterrenean countries and Portugal)	2016-01-14	2016-01-08	No												complete	No			yes		No					yes	39.5	7	yes	yes	lymphadenopathies	yes	yes	yes		yes	yes	Multiple		No	No	yes	No	yes
508-20	female	Southern europe (mediterrenean countries and Portugal)	No	Southern europe (mediterrenean countries and Portugal)	Southern europe (mediterrenean countries and Portugal)	2014-03-17	2014-03-14	No												complete	No			yes		No					yes	40	6	yes	No		yes	yes	yes	2014-03-22	yes	yes	Multiple		No	No	yes	No	yes
508-21	male	Southern europe (mediterrenean countries and Portugal)	No	Southern europe (mediterrenean countries and Portugal)	Southern europe (mediterrenean countries and Portugal)	2014-09-15	2014-09-11	No												complete	No			yes		No					yes	39.7	5	yes	No		yes	yes	No		yes	yes	Multiple		No	No	yes	No	No
508-22	male	Southern europe (mediterrenean countries and Portugal)	No	Southern europe (mediterrenean countries and Portugal)	Southern europe (mediterrenean countries and Portugal)	2012-04-02	2012-03-13	No												complete	No			yes		No					yes	38.8	9	No			yes	yes	yes	2012-03-21	yes	yes	unique < 1.5cm	Cervical	No	No	yes	No	No
508-23	male	Northern Africa		Northern Africa	Northern Africa	2015-12-28	2015-12-22	No												complete	No			yes		No					yes	40	9	yes	No		yes	yes	No		yes	yes	unique > 1.5cm	Cervical	not known	not known	not known	not known	No
508-24	female	Northern /eastern europe	No	Northern /eastern europe	Northern /eastern europe	2015-03-23	2015-03-17	No												complete	No			yes		No					yes	39.6	9	yes	No		yes	yes	No		yes	yes	unique > 1.5cm	Cervical	No	No	yes	No	No
508-25	male	Southern europe (mediterrenean countries and Portugal)		Southern europe (mediterrenean countries and Portugal)	not available	2011-06-20	2011-06-13	No												complete	No			yes		No					yes	39.4	11	yes	No		yes	yes	yes	2011-06-23	yes	yes	Multiple		not known	yes	yes	No	No
508-3	male	Southern europe (mediterrenean countries and Portugal)	No	Southern europe (mediterrenean countries and Portugal)	Southern europe (mediterrenean countries and Portugal)	2015-02-05	2015-02-02	No												complete	No			yes							yes	40	5	yes	No		yes	yes			yes	yes	Multiple		No	No	yes	No	yes
508-4	male	Southern europe (mediterrenean countries and Portugal)	No	Southern europe (mediterrenean countries and Portugal)	Southern europe (mediterrenean countries and Portugal)	2014-04-08	2014-03-27	No												complete				yes		No					yes	39.7	11	yes	No		yes	yes	No		yes	yes	Multiple		No	No	No	No	No
508-5	male	Southern europe (mediterrenean countries and Portugal)	No	Southern europe (mediterrenean countries and Portugal)	Southern europe (mediterrenean countries and Portugal)	2015-04-29	2015-04-20	No												incomplete	No			yes							yes	39	9	yes	No		yes	yes	No		No	yes	unique > 1.5cm	Cervical	No	No	yes	No	No
508-6	female	other/mixed race	No	Southern europe (mediterrenean countries and Portugal)	Oriental Ayesa (China, Japan, Korea)	2013-08-22	2013-08-12	No												complete	No			yes		No					yes		10	yes	No		yes	yes			yes	yes	unique > 1.5cm	Cervical	No	No	No	No	No
508-7	male	Native central/south america	No	Native central/south america	Native central/south america	2015-11-17	2015-11-12	No												incomplete	No			yes		No					yes	40	6	yes	No		yes	yes	yes	2016-01-01	yes	No			No	yes	yes	No	No
508-8	female	Southern europe (mediterrenean countries and Portugal)	No	Southern europe (mediterrenean countries and Portugal)	Southern europe (mediterrenean countries and Portugal)	2014-12-17	2014-12-12	No												complete	No			yes		No					yes	39	7	yes	yes	lymphadenopathies	yes	yes	yes		yes	yes	unique > 1.5cm	Cervical	No	No	yes	No	No
508-9	male	Southern europe (mediterrenean countries and Portugal)	No	Southern europe (mediterrenean countries and Portugal)	Southern europe (mediterrenean countries and Portugal)	2015-02-16	2015-02-09	No												complete	No			yes		No					yes	40	7	yes	No		yes	yes	yes		yes	No			No	No	No	No	yes
513-1	male	Southern europe (mediterrenean countries and Portugal)		Southern europe (mediterrenean countries and Portugal)	Southern europe (mediterrenean countries and Portugal)	2014-12-03	2014-11-25	No												complete	No			yes		yes	others (please specify)	diarrhea	yes	CMV	yes	39.5	10	yes	No		No	yes	No		yes	yes	Multiple		not known	not known	yes	not known	yes
513-2	female	Southern europe (mediterrenean countries and Portugal)		Southern europe (mediterrenean countries and Portugal)	Southern europe (mediterrenean countries and Portugal)	2013-02-26	2013-02-19	No												complete	No			yes							yes	40	8	yes	No		yes	yes			yes	yes	unique > 1.5cm	others (please specify)	not known	not known	No	not known	yes
513-4	male	Southern europe (mediterrenean countries and Portugal)	No	Southern europe (mediterrenean countries and Portugal)	Southern europe (mediterrenean countries and Portugal)	2015-01-19	2015-01-13	not available												complete	No			yes		No					yes	39.3	5	yes	No		yes	yes	No		yes	yes	unique > 1.5cm	Cervical	not known	not known	yes	not known	No
513-5	female	Southern europe (mediterrenean countries and Portugal)	No	Southern europe (mediterrenean countries and Portugal)	Southern europe (mediterrenean countries and Portugal)	2015-11-17	2015-11-11	not available												incomplete	No			yes		No					yes	39	1	yes	No		yes	No	No		yes	No			No	not known	yes	No	No
513-7	male	Southern europe (mediterrenean countries and Portugal)	No	Southern europe (mediterrenean countries and Portugal)	Southern europe (mediterrenean countries and Portugal)	2011-07-29	2011-07-23	No												incomplete	No			yes		No					yes	39.5	6	yes	yes	oral cavity changes	yes	yes	No		yes	yes	Multiple		not known	not known	yes	not known	No
513-8	male	Southern europe (mediterrenean countries and Portugal)	No	Southern europe (mediterrenean countries and Portugal)	Southern europe (mediterrenean countries and Portugal)	2012-10-13	2012-10-08	No												complete	No			yes		No					yes	39		yes	No		yes	yes			yes	yes	unique > 1.5cm	others (please specify)	not known	yes	yes	not known	No
514-1	male	Southern europe (mediterrenean countries and Portugal)	No	Southern europe (mediterrenean countries and Portugal)	Southern europe (mediterrenean countries and Portugal)	2012-06-02	2012-05-25	not available												complete	No			yes		No					yes	39	9	yes			yes	yes	yes		yes	yes			not known	No	No	No	No
514-2	male	Southern europe (mediterrenean countries and Portugal)	No	Southern europe (mediterrenean countries and Portugal)	Southern europe (mediterrenean countries and Portugal)	2012-11-26	2012-11-13	No												complete	No			yes		No					yes	38		No			yes	yes	yes		yes	yes			No	No	not known	No
514-3	female	Southern europe (mediterrenean countries and Portugal)	No	Southern europe (mediterrenean countries and Portugal)	Southern europe (mediterrenean countries and Portugal)	2014-09-28		No												complete	No			yes		No					yes						yes	yes	yes		yes	yes	unique > 1.5cm	Cervical	No	No	yes	not known	No
514-4	male	Southern europe (mediterrenean countries and Portugal)				2013-03-20	2013-03-18	yes	mother	autoimmune disease			Esclerodermia							complete	No			yes							yes	40	5	yes			yes	yes	No		yes	yes	unique < 1.5cm		No	yes	not known	No	yes
514-5	male	not available		not available	not available	2013-05-01	2013-04-24	yes	mother	autoimmune disease			theA							complete				yes							yes	40	9	yes			yes	yes	yes		yes	yes				not known	yes		yes
514-6	male	Native central/south america		Native central/south america	Native central/south america	2012-12-25	2012-12-20	No												complete	No			yes		No					yes	39.2	11	No	yes	lymphadenopathies	yes	yes	yes	2012-12-27	No	yes	Multiple		No	No	No	yes	yes
515-1	female	Southern europe (mediterrenean countries and Portugal)	No	Southern europe (mediterrenean countries and Portugal)	Southern europe (mediterrenean countries and Portugal)	2015-12-30	2015-12-26	No												complete	No			yes		yes	ENT viral		No		yes	39.2	6	yes	No		yes	yes	yes		yes	No			No	No	yes	No	yes
515-2	male	Southern europe (mediterrenean countries and Portugal)	No	Southern europe (mediterrenean countries and Portugal)	Southern europe (mediterrenean countries and Portugal)	2016-01-31	2016-01-23	No												incomplete	No			yes		No					yes	38.5	9	yes	No		No	yes	No		yes	No			No	No	No	No	No
515-4	male	gypsy	No	gypsy	gypsy	2014-10-29	2014-10-22	No												complete	yes	scarlet fever		yes		No					yes	39	10	yes	No		yes	yes	No		yes	yes	unique > 1.5cm	Cervical	No	No	not known	not known	yes
515-5	female	Southern europe (mediterrenean countries and Portugal)	No	Southern europe (mediterrenean countries and Portugal)	Southern europe (mediterrenean countries and Portugal)	2015-01-14	2015-01-05	No												Atypical	yes	other	autoinflamatory disease	yes		No					yes	40	21	No	No		No	No	No		No	No			No	No	No	yes	yes
515-6	male	Southern europe (mediterrenean countries and Portugal)	No	Southern europe (mediterrenean countries and Portugal)	Southern europe (mediterrenean countries and Portugal)	2013-01-08	2013-01-03	No												complete	No			yes		No					yes	39	8	yes	yes	exanthema	yes	yes	No			yes	unique > 1.5cm	Cervical	No	No	No	No	No
515-7	male	Southern europe (mediterrenean countries and Portugal)	No	Southern europe (mediterrenean countries and Portugal)	Southern europe (mediterrenean countries and Portugal)	2013-03-12	2013-03-08	No												complete	yes	EBV		yes		yes	ENT viral		No		yes	39	5	yes	yes	exanthema	yes	yes	yes		yes	yes	unique > 1.5cm	Cervical	No	No	yes	No	No
515-8	male	Southern europe (mediterrenean countries and Portugal)	No	Southern europe (mediterrenean countries and Portugal)	Southern europe (mediterrenean countries and Portugal)	2011-06-10	2011-06-04	No												incomplete	No			yes		yes	ENT viral		No		yes	38.5	6	No	yes	exanthema	yes	No	No		yes	No			No	No	No	No	No
515-9	female	Southern europe (mediterrenean countries and Portugal)	No	Southern europe (mediterrenean countries and Portugal)	Southern europe (mediterrenean countries and Portugal)	2011-11-29	2011-11-23	yes	father	infection within the last 4 weeks					pneumonia		No			complete	No			yes		yes	ENT viral		No		yes	39.5	5	yes	No		yes	yes	yes	2011-11-30	yes	yes	unique > 1.5cm	Cervical	No	No	yes	No	yes
516-1	male	Southern europe (mediterrenean countries and Portugal)	No	Southern europe (mediterrenean countries and Portugal)	Southern europe (mediterrenean countries and Portugal)	2007-11-26	2007-11-24	No												incomplete	No			yes							yes	39.2	21	yes	yes	exanthema	yes	yes	yes		yes	yes	unique < 1.5cm	Cervical	No	yes	yes	No	No
516-2	female	Southern europe (mediterrenean countries and Portugal)		Southern europe (mediterrenean countries and Portugal)		2015-10-13	2015-10-10	No												complete	No			yes		No					yes	40	6	yes	No		yes	yes	yes	2015-10-19	yes	yes	unique > 1.5cm	Cervical	not known	yes	yes	not known	yes
516-3	female	Southern europe (mediterrenean countries and Portugal)	No	Southern europe (mediterrenean countries and Portugal)	Southern europe (mediterrenean countries and Portugal)	2016-01-03	2016-01-01	No												complete	No			yes		No					yes	38.6	4	yes	No		yes	yes	yes	2016-01-12	yes	No			No	No	yes	No	yes
522-1	male	Southern europe (mediterrenean countries and Portugal)	No	Southern europe (mediterrenean countries and Portugal)	Southern europe (mediterrenean countries and Portugal)	2011-10-22	2011-10-17	No												incomplete	No			yes		yes	ENT viral				yes	39	6	yes	No		yes	No	No		yes	No			not known	not known	No	No	No
522-10	male	Southern europe (mediterrenean countries and Portugal)	No	Southern europe (mediterrenean countries and Portugal)	Southern europe (mediterrenean countries and Portugal)	2011-12-04	2011-11-30	No												incomplete	yes	scarlet fever		yes		No					yes		4	yes	No		yes	yes	No		No	yes	unique > 1.5cm	Cervical	No	No	No	No	No
522-11	male	Southern europe (mediterrenean countries and Portugal)	No	Southern europe (mediterrenean countries and Portugal)	Southern europe (mediterrenean countries and Portugal)	2012-08-23	2012-08-13	No												complete	No			yes		No					yes	39	12	yes	No		yes	yes	yes		yes	yes	Multiple		No	No	No	No	yes
522-12	male	Southern europe (mediterrenean countries and Portugal)	No	Southern europe (mediterrenean countries and Portugal)	Southern europe (mediterrenean countries and Portugal)	2009-08-10	2009-08-04	No												complete	No			yes		No					yes	39.5	6	yes			yes	yes	No		yes	yes	unique > 1.5cm	Cervical	No	No	yes	No	No
522-13	female	Southern europe (mediterrenean countries and Portugal)	No	Southern europe (mediterrenean countries and Portugal)	Southern europe (mediterrenean countries and Portugal)	2013-02-27	2013-02-22	No												complete	No			yes		No					yes	39.5	5	yes	yes	exanthema	yes	yes	yes		yes	No			No	No	No	No	No
522-14	female	Southern europe (mediterrenean countries and Portugal)	No	Southern europe (mediterrenean countries and Portugal)	Southern europe (mediterrenean countries and Portugal)	2013-10-14	2013-10-07	No												incomplete	No			yes		yes	ENT viral		No		yes		8	yes	No		yes	No	No		yes	No			No	No	yes	No	No
522-15	male	Southern europe (mediterrenean countries and Portugal)	No	Southern europe (mediterrenean countries and Portugal)	Southern europe (mediterrenean countries and Portugal)	2013-10-23	2013-10-23	No												incomplete	yes	EBV		yes							yes		7	yes	No			No	yes		yes	yes	Multiple		No	No	No	No	No
522-2	male	Southern europe (mediterrenean countries and Portugal)	No	Southern europe (mediterrenean countries and Portugal)	Southern europe (mediterrenean countries and Portugal)	2011-08-10	2011-08-07	No												complete	No			yes		No					yes	40	6	No	No		yes	yes	No		No	yes	unique < 1.5cm	Cervical	No	yes	No	No	No
522-3	male	Southern europe (mediterrenean countries and Portugal)	No	Southern europe (mediterrenean countries and Portugal)	Southern europe (mediterrenean countries and Portugal)	2011-12-04	2011-11-28	No												complete	No			yes		No					yes		5	yes	No		yes	yes	No		No	yes	unique > 1.5cm	Cervical	No	No	No	No	yes
522-5	male	Southern europe (mediterrenean countries and Portugal)	No	Southern europe (mediterrenean countries and Portugal)	Southern europe (mediterrenean countries and Portugal)	2011-11-22	2011-11-18	No												complete	No			yes		No					yes	39	6	yes	No		yes	No	No		yes	No			No	No	No	No	No
522-6	female	Southern europe (mediterrenean countries and Portugal)	No	Southern europe (mediterrenean countries and Portugal)	Southern europe (mediterrenean countries and Portugal)	2012-01-20	2012-01-15	No												complete				yes		No					yes	40	11	No	No		yes	yes	yes		yes	yes	unique > 1.5cm	Cervical	No	No	No	No	No
522-7	male	Southern europe (mediterrenean countries and Portugal)	No	Southern europe (mediterrenean countries and Portugal)	Southern europe (mediterrenean countries and Portugal)	2011-02-14	2011-02-10	No												incomplete	No			yes		No					yes		6	yes	No		yes	No	No		No	yes	unique > 1.5cm	Cervical	No	yes	No	No	No
522-8	male	Oriental Ayesa (China, Japan, Korea)	No	Oriental Ayesa (China, Japan, Korea)	Oriental Ayesa (China, Japan, Korea)	2009-08-09	2009-08-06	No												complete	No			yes		No					yes	39.5	4	No	No		yes	yes	yes		yes	yes	unique > 1.5cm	Cervical	No	yes	yes	No	yes
522-9	female	Southern europe (mediterrenean countries and Portugal)	No	Southern europe (mediterrenean countries and Portugal)	Southern europe (mediterrenean countries and Portugal)	2006-11-13	2006-11-07	No												complete	No			yes		No					yes	39.3	6	yes	No		No	No	yes		No	No			No	No	No	No	No
523-10	male	Southern europe (mediterrenean countries and Portugal)	No	Southern europe (mediterrenean countries and Portugal)	Southern europe (mediterrenean countries and Portugal)	2012-09-25	2012-09-13	No												Atypical	yes	other	consecutive viral infections	yes		No					yes	39	10	No	No		yes	No	yes	2012-09-22	No	No			No	No	No	not known	No
523-11	female	Southern europe (mediterrenean countries and Portugal)	No	Southern europe (mediterrenean countries and Portugal)	Southern europe (mediterrenean countries and Portugal)	2014-07-09	2014-07-04	No												complete	No			yes		No					yes	38.5	9	yes	No		yes	yes	yes		yes	No			No	No	No	No	No
523-12	male	Southern europe (mediterrenean countries and Portugal)	No	Southern europe (mediterrenean countries and Portugal)	Southern europe (mediterrenean countries and Portugal)	2015-12-04	2015-11-30	No												complete	No			yes		No					yes	39	6	yes	No		yes	yes	yes	2015-12-11	yes	No			No	No	No	No	No
523-13	female	Southern europe (mediterrenean countries and Portugal)	No	Southern europe (mediterrenean countries and Portugal)	Southern europe (mediterrenean countries and Portugal)	2015-07-17	2015-07-11	not available												complete	No			yes		No					yes	40	8	yes	yes	exanthema	yes	yes	yes	2016-11-27	yes	yes	Multiple		No	No	yes	No	yes
523-14	male	Southern europe (mediterrenean countries and Portugal)	No	Southern europe (mediterrenean countries and Portugal)	Southern europe (mediterrenean countries and Portugal)	2015-02-10	2015-02-07	No												complete	No			yes		yes	ENT viral		No		yes	40	9	yes	No		yes	yes	yes		yes	yes	Multiple		No	No	No	No	yes
523-15	male	Southern europe (mediterrenean countries and Portugal)	No	Southern europe (mediterrenean countries and Portugal)	Southern europe (mediterrenean countries and Portugal)	2015-01-06	2015-01-02	yes	uncle/aunt	autoimmune disease			sarcoidosis							complete	No			yes		No					yes	39		yes	No		yes		yes	2015-01-17	yes	yes	unique < 1.5cm	Cervical	No	No	yes	No	yes
523-4	female	Oriental Ayesa (China, Japan, Korea)	No	Oriental Ayesa (China, Japan, Korea)	Oriental Ayesa (China, Japan, Korea)	2011-10-24	2011-10-20	No												complete	No			yes		No					yes	39	6	yes	No		yes	yes	yes		yes	yes	unique > 1.5cm	Cervical	not known	yes	yes	No	No
523-6	female	Oriental Ayesa (China, Japan, Korea)		Oriental Ayesa (China, Japan, Korea)	Oriental Ayesa (China, Japan, Korea)	2014-04-22	2014-04-17	No												complete	yes	other	miringitis bullosa	No	recurrent KD	No					yes	40	11	yes	No		yes	yes	yes		yes	yes	unique > 1.5cm	Cervical	No	yes	No	No	No
523-8	female	Northern /eastern europe		Northern /eastern europe	Northern /eastern europe	2014-09-22	2014-09-13	No												incomplete	yes	other	herpes typo 6	yes		No					yes	39	10	No	No		No	No	No		No	No			No	No	yes	No	yes
524-1	male	Southern europe (mediterrenean countries and Portugal)	No	Southern europe (mediterrenean countries and Portugal)	Southern europe (mediterrenean countries and Portugal)	2011-07-03	2011-06-28	No												complete	No			yes		yes	ENT viral		No		yes	40	5	yes	No		yes	yes	yes		yes	yes	Multiple		No	No	No	No	No
524-10	male	Southern europe (mediterrenean countries and Portugal)	No	Southern europe (mediterrenean countries and Portugal)	Southern europe (mediterrenean countries and Portugal)	2015-11-10	2015-11-05	No												complete	yes	other	Bacteriemia	yes		yes	ENT viral		No		yes	40.6	6	yes	No		yes	yes	yes		yes	yes	Multiple		No	No	yes	No	yes
524-2	male	Southern europe (mediterrenean countries and Portugal)	No	Southern europe (mediterrenean countries and Portugal)	Southern europe (mediterrenean countries and Portugal)	2012-08-08	2012-07-30	No												incomplete	No			yes		No					yes		10	yes	No		yes	yes	No		yes	No			No	No	yes	No	not known
524-3	female	Southern europe (mediterrenean countries and Portugal)	No	not available	Southern europe (mediterrenean countries and Portugal)	2012-09-27	2012-09-20	No												complete	yes	other	atypical pneumonia	yes		No					yes	39.8	8	yes	No		yes	yes	yes		No	No			No	No	No	No	No
524-4	male	Southern europe (mediterrenean countries and Portugal)	No	Southern europe (mediterrenean countries and Portugal)	Southern europe (mediterrenean countries and Portugal)	2013-06-08	2013-06-02	No												complete	No			yes		yes	ENT viral				yes	39.5	8	No	yes	exanthema	yes	yes	yes	2013-06-08	yes	yes	Multiple		No	No	yes	No	No
524-5	male	Southern europe (mediterrenean countries and Portugal)	No	not available	not available	2013-09-04	2013-08-25	No												incomplete	yes	other	drug induced urticaria	yes		No					yes	38.6	7	yes	No		No	yes	yes	2013-08-06	yes	No			No		yes	No	No
524-6	male	Southern europe (mediterrenean countries and Portugal)	No	Southern europe (mediterrenean countries and Portugal)	Southern europe (mediterrenean countries and Portugal)	2015-01-24	2015-01-19	No												complete	yes	other	ENT	yes		No					yes	40	6	yes	No		yes	yes	yes	2014-01-27	yes	yes	Multiple		No	yes	yes	No	No
524-7	female	Northern Africa		Northern Africa	Northern Africa	2014-04-19	2014-04-16	No												incomplete	yes	other	PNEUMONIA	yes		No					yes	39.8	5	yes	No		yes	yes	yes	2014-04-21		yes	unique > 1.5cm	Cervical	No	No	yes	No	No
524-8	male	Southern europe (mediterrenean countries and Portugal)	No	Southern europe (mediterrenean countries and Portugal)	Southern europe (mediterrenean countries and Portugal)	2014-10-13	2014-10-10	No												complete	No			yes		yes	Lower respiratory tract infection		No		yes	39	5	No	No		yes	yes	yes	2014-10-29	yes	yes	unique < 1.5cm	Cervical	No	No	yes	No	yes
524-9	male	Southern europe (mediterrenean countries and Portugal)	No	Southern europe (mediterrenean countries and Portugal)	Southern europe (mediterrenean countries and Portugal)	2015-08-19	2016-08-14	No												complete	yes	EBV		yes		No					yes	39.6	7	No	No		yes	yes	yes	2015-08-22	yes	yes	Multiple		No	No	yes	No	yes
526-1	male	Oriental Ayesa (China, Japan, Korea)	No	Oriental Ayesa (China, Japan, Korea)	Oriental Ayesa (China, Japan, Korea)	2014-03-02	2014-02-23	No												complete	No			No							yes	39.2	8	yes	No										No	No	yes	No	No
527-1	male	Southern europe (mediterrenean countries and Portugal)	No	Southern europe (mediterrenean countries and Portugal)	Southern europe (mediterrenean countries and Portugal)	2009-02-01	2009-01-26	No												complete	yes	adenovirus		yes							yes	38.7	8	yes	No		yes	yes	yes	2009-02-04	yes	No			not known	yes	yes	yes	yes
527-2	male	Southern europe (mediterrenean countries and Portugal)	No	Southern europe (mediterrenean countries and Portugal)	Southern europe (mediterrenean countries and Portugal)	2009-08-26	2009-08-19	No												complete	No			yes		No					yes	39.4	8	yes	No		yes	yes	yes	2009-08-30	yes	yes	Multiple		not known	No	yes	not known	yes
527-3	female	Southern europe (mediterrenean countries and Portugal)	No	Southern europe (mediterrenean countries and Portugal)	Southern europe (mediterrenean countries and Portugal)	2010-11-07	2010-11-01	No												complete	No			yes		No					yes	39	7	No	No		yes	yes	yes	2010-11-07	yes	yes	Multiple		not known	No	No	not known	yes
527-4	male	Southern europe (mediterrenean countries and Portugal)	No	Southern europe (mediterrenean countries and Portugal)	Southern europe (mediterrenean countries and Portugal)	2011-07-24	2011-07-17	No												incomplete	No			yes							yes	38.8	10	yes	No		yes	yes	No		No	yes	Multiple		not known	yes	yes	not known	No
527-5	female	Northern /eastern europe	No	Northern /eastern europe	Northern /eastern europe	2011-09-12	2011-09-11	No												complete	No			yes							yes	40	7	yes	No		yes	yes	yes	2011-09-11	yes	No			not known	yes	yes	not known	yes
527-6	female	Southern europe (mediterrenean countries and Portugal)	No	Southern europe (mediterrenean countries and Portugal)	Southern europe (mediterrenean countries and Portugal)	2011-11-16	2011-11-15	No												complete	No			yes							yes	39.1	7	yes	yes	exanthema	yes	yes	yes	2011-11-21	yes	yes	unique > 1.5cm	Cervical	not known	yes	No	not known	yes
528-1	female	Southern europe (mediterrenean countries and Portugal)	No	Southern europe (mediterrenean countries and Portugal)	Southern europe (mediterrenean countries and Portugal)	2016-04-21	2016-04-16	No												complete	No			yes		No					yes		6	yes	No		yes	yes	yes		yes	yes	Multiple		No	yes	yes	No	No
528-2	female	Southern europe (mediterrenean countries and Portugal)	No	Southern europe (mediterrenean countries and Portugal)	Southern europe (mediterrenean countries and Portugal)	2016-03-06	2016-02-27	No												complete	No			yes		yes	UTI		yes	E coli	yes	39	10	yes	No		yes	yes	yes		yes	No			No	yes	yes	No	No
528-3	female	Southern europe (mediterrenean countries and Portugal)	No	Southern europe (mediterrenean countries and Portugal)	Southern europe (mediterrenean countries and Portugal)	2015-11-03	2015-10-28	No												complete	No			yes		No					yes	39	7	yes	No		yes	yes	yes	2015-11-08	yes	yes	Multiple		No	No	No	No	No
529-1	female	Southern europe (mediterrenean countries and Portugal)	No	Southern europe (mediterrenean countries and Portugal)	Southern europe (mediterrenean countries and Portugal)	2012-06-14	2012-05-31	No												complete	No			yes		No					yes	39.2		No	No		yes	yes	yes
529-2	male	Southern europe (mediterrenean countries and Portugal)	No	Southern europe (mediterrenean countries and Portugal)	Southern europe (mediterrenean countries and Portugal)	2016-02-07	2016-02-03	No												complete	No			No							yes	39.5	5	No	No		No	yes	yes	2016-01-07	yes	yes	Multiple		No	No	No	No	No
529-3	male	not available		not available	not available	2011-09-26	2011-09-21	No												incomplete	No			yes		No					yes	39.5	6	yes	No		yes	yes	yes	2011-10-03	yes	No			No	No	yes	No	No
529-4	male	Southern europe (mediterrenean countries and Portugal)	No	Southern europe (mediterrenean countries and Portugal)	Southern europe (mediterrenean countries and Portugal)	2014-12-07	2014-12-03	No												complete	No			yes		No					yes	39	5	yes	No		yes	yes	yes	2014-12-17	yes	No			No	No	No	No	No
530-1	male	Southern europe (mediterrenean countries and Portugal)	No	Southern europe (mediterrenean countries and Portugal)	Southern europe (mediterrenean countries and Portugal)	2013-01-21	2013-01-16	No												incomplete	No			yes		No					yes	39.5	8	yes	No		yes	yes	No		yes	No			No	yes	yes	not known	No
530-10	female	Southern europe (mediterrenean countries and Portugal)	No	Southern europe (mediterrenean countries and Portugal)	gypsy	2014-02-20	2014-02-13	No												incomplete	No			yes		No					yes	39	7	yes	No		No	yes	yes		yes	No			No	yes	yes	not known	yes
530-11	male	Southern europe (mediterrenean countries and Portugal)	No	Southern europe (mediterrenean countries and Portugal)	Southern europe (mediterrenean countries and Portugal)	2014-01-25	2014-01-19	No												complete	No			yes		No					yes	39.5	7	yes	No		yes	yes	No		yes	yes	unique > 1.5cm	Cervical	No	No	not known	not known	No
530-12	male	Oriental Ayesa (China, Japan, Korea)	No	Oriental Ayesa (China, Japan, Korea)	Oriental Ayesa (China, Japan, Korea)	2014-01-27	2014-01-21	not available												complete	No			No	recurrent KD	No					yes	39	7	yes	No		yes	yes	No		yes	yes	Multiple		No	No	No	not known	yes
530-13	male	Southern europe (mediterrenean countries and Portugal)	No	Southern europe (mediterrenean countries and Portugal)	Southern europe (mediterrenean countries and Portugal)	2012-07-25	2012-07-11	No												incomplete	No			yes		No					yes		14		No		yes	yes	yes	2012-07-22	No	No			No	No	yes	not known	yes
530-14	male	Southern europe (mediterrenean countries and Portugal)	No	Southern europe (mediterrenean countries and Portugal)	Southern europe (mediterrenean countries and Portugal)	2011-07-16	2011-07-12	No												complete	No			No	recurrent KD	No					yes	39.3	8	yes	No		yes	yes	yes		yes	yes	unique > 1.5cm	Cervical	No	yes	yes	not known	yes
530-15	female	Southern europe (mediterrenean countries and Portugal)	No	Southern europe (mediterrenean countries and Portugal)	Southern europe (mediterrenean countries and Portugal)	2011-07-29	2011-07-23	No												complete	No			yes		No					yes	39.3	6	yes	No		yes	yes	No		yes	yes	unique > 1.5cm	Cervical	No	yes	No	not known	No
530-16	male	Southern europe (mediterrenean countries and Portugal)	No	Southern europe (mediterrenean countries and Portugal)	Southern europe (mediterrenean countries and Portugal)	2011-08-08	2011-08-02	No												complete	No			yes		No					yes	41	7	yes	No		yes	yes	No		No	yes	Multiple		No	yes	yes	not known	yes
530-2	male	Southern europe (mediterrenean countries and Portugal)	No	Southern europe (mediterrenean countries and Portugal)	Southern europe (mediterrenean countries and Portugal)	2013-04-12	2013-04-06	No												complete	No			yes		No					yes	38	7	yes	No		yes	yes	No		yes	yes	unique > 1.5cm	Cervical	No	No	yes	not known	No
530-3	male	Southern europe (mediterrenean countries and Portugal)	No	not available	not available	2013-04-29	2013-04-25	No												incomplete	yes	other	Adenovirus	yes		No					yes	39.5	4	yes	No		yes	yes	No		yes	No			No	No	yes	No	No
530-4	female	Southern europe (mediterrenean countries and Portugal)	No	Southern europe (mediterrenean countries and Portugal)	Southern europe (mediterrenean countries and Portugal)	2013-05-05	2013-04-30	No												incomplete	yes	other	Sepsis	yes		No					yes	39.5	7	yes	No		yes	yes	yes		yes	No			No	No	yes	not known	No
530-5	male	Southern europe (mediterrenean countries and Portugal)	No			2013-07-04	2013-07-01	No												incomplete	No			yes		No					yes	39.5	4	yes	No		yes	yes	No		yes	yes	Multiple		No	No	No	not known	No
530-6	female	Northern /eastern europe	No	Northern /eastern europe	Northern /eastern europe	2013-07-15	2013-07-07	No												complete	yes	scarlet fever		yes		No					yes	38	8	yes	No		yes	yes	yes	2013-07-13	yes	yes	Multiple		No	No	yes	not known	yes
530-7	male	Southern europe (mediterrenean countries and Portugal)	No	Southern europe (mediterrenean countries and Portugal)	Southern europe (mediterrenean countries and Portugal)	2013-08-08	2013-08-04	No												complete	No			yes		No					yes	39.6	5	yes	No		yes	yes	yes		yes	yes	unique > 1.5cm	Cervical	No	No	No	not known	No
530-8	male	Southern europe (mediterrenean countries and Portugal)	No	Southern europe (mediterrenean countries and Portugal)	Southern europe (mediterrenean countries and Portugal)	2014-05-07	2014-04-21	No												complete	No			yes		No					yes	39.3	10	yes	No		yes	yes	No		yes	No			not known	No	yes	not known	No
530-9	male	Southern europe (mediterrenean countries and Portugal)	No	Southern europe (mediterrenean countries and Portugal)	Southern europe (mediterrenean countries and Portugal)	2014-02-06	2014-01-28	No												complete	No			yes		No					yes	39	12	yes	No		yes	yes	yes		yes	No			No	No	yes	No	not known
537-1	male	Southern europe (mediterrenean countries and Portugal)	No	Southern europe (mediterrenean countries and Portugal)	Southern europe (mediterrenean countries and Portugal)	2011-12-15	2011-12-10	No												incomplete	No			yes		No					yes	40.2	7	yes	yes	oral cavity changes	yes	yes	yes	2011-12-28	yes	yes	Multiple		No	No	No	No	No
537-2	male	Northern /eastern europe	No	Northern /eastern europe	Northern /eastern europe	2012-02-02	2012-02-01	No												incomplete	No			yes		yes	ENT viral		No		yes	38.7	2	yes	yes	exanthema	yes	yes	yes		yes	No			not known	not known	not known	No	No
537-3	female	Southern europe (mediterrenean countries and Portugal)	No	Southern europe (mediterrenean countries and Portugal)	Southern europe (mediterrenean countries and Portugal)	2013-03-27	2013-03-15	No												complete	No			yes		No					yes		5	No	No		No	yes	yes	2013-03-21	yes	yes	unique < 1.5cm	Cervical	not known	No	No	No	yes
537-4	female	Southern europe (mediterrenean countries and Portugal)	No	Southern europe (mediterrenean countries and Portugal)	Southern europe (mediterrenean countries and Portugal)	2013-12-23	2013-12-20													complete	No			yes		No					yes	39.4	5	yes	No		yes	yes	yes	2013-12-30	yes	yes	Multiple		No	No	No	No	No
537-5	male	Southern europe (mediterrenean countries and Portugal)	No	Southern europe (mediterrenean countries and Portugal)	Southern europe (mediterrenean countries and Portugal)	2015-11-14	2015-11-10	No												complete	yes	other	reumathoid fever	yes		No					yes	39.6	8	yes	No		yes	yes	No		yes	yes	unique > 1.5cm	Cervical	No	No	No	No	No
538-1	female	Southern europe (mediterrenean countries and Portugal)	No	Southern europe (mediterrenean countries and Portugal)	Southern europe (mediterrenean countries and Portugal)	2011-01-11	2011-01-05	No												incomplete	No			yes		No					yes	39.5	8	yes	No		No	yes	yes	2011-01-18	yes	yes	unique < 1.5cm	Cervical	not known	yes	yes	No	No
538-2	male	Southern europe (mediterrenean countries and Portugal)	No	Southern europe (mediterrenean countries and Portugal)	Southern europe (mediterrenean countries and Portugal)	2012-07-17	2012-07-10	No												complete	No			yes		No					yes	39.8	8	yes	No		yes	yes	yes	2012-07-24	yes	yes	unique < 1.5cm	Cervical	not known	No	No	No	No
538-3	male	Southern europe (mediterrenean countries and Portugal)	No	Southern europe (mediterrenean countries and Portugal)	Southern europe (mediterrenean countries and Portugal)	2013-11-08	2013-11-01	No												incomplete	yes	scarlet fever		yes		No					yes	39.5	9	yes	No		No	No	yes	2013-11-10	No	yes	unique < 1.5cm	Cervical	not known	No	yes	No	No
538-4	female	Southern europe (mediterrenean countries and Portugal)	No	Southern europe (mediterrenean countries and Portugal)	Southern europe (mediterrenean countries and Portugal)	2014-08-17	2014-08-13	No												incomplete	yes	adenovirus		yes		No					yes	40.2	8	yes	No		yes	yes	yes		No	yes	Multiple		not known	No	No	No	No
538-5	male	Southern europe (mediterrenean countries and Portugal)	No	Southern europe (mediterrenean countries and Portugal)	Southern europe (mediterrenean countries and Portugal)	2015-10-29	2015-10-24	No												complete	No			yes		No					yes	39.5	9	yes	No		yes	yes	yes	2015-11-10	No	No			not known	No	No	No	No
540-1	female	Southern europe (mediterrenean countries and Portugal)	No	Southern europe (mediterrenean countries and Portugal)	Southern europe (mediterrenean countries and Portugal)	2011-03-18	2011-03-04	not available												complete	No			yes		No					yes	39.5	15	yes	No		yes	yes	yes	2011-03-24	No	yes	unique > 1.5cm	Cervical	No	No	not known	not known	No
540-2	male	Southern europe (mediterrenean countries and Portugal)	No	Southern europe (mediterrenean countries and Portugal)	Southern europe (mediterrenean countries and Portugal)	2012-01-24	2012-01-09	No												incomplete	yes	other	Tonsillopharyngitis acute	yes		yes	ENT viral		No		yes	40.5	7	yes	No		yes	yes	No		No	yes	Multiple		No	No	No	No	No
540-3	male	Southern europe (mediterrenean countries and Portugal)	No	not available	not available	2013-11-05	2013-11-01	No												incomplete	No			yes							yes	39.5	6	yes	No		yes	yes	No		No	No			No	No	No	No	No
540-4	female	Southern europe (mediterrenean countries and Portugal)	No	Southern europe (mediterrenean countries and Portugal)	Southern europe (mediterrenean countries and Portugal)	2015-06-20	2015-06-18	No												complete	No			yes		No					yes	39.8	8	No	No		yes	yes	yes	2015-06-26	yes	yes	Multiple		not known	No	No	No	No
540-5	male	not available	No	not available	not available	2015-04-16	2015-04-07	No												incomplete	No			yes		No					yes	39	14	yes	No		No	yes	No		yes	No			No	No	No	not known	No
540-6	female	not available	No	not available	not available	2011-08-27	2011-08-22	No												complete	No			yes		No					yes	39.5	6	yes	No		yes	yes	No		yes	yes	unique < 1.5cm	Cervical	No	No	yes	not known	No
540-7	female	not available	No	not available	not available	2011-11-17	2011-11-12	No												complete	No			yes		No					yes	39.5	6	No	No		yes	yes	yes	2016-11-24	yes	yes	Multiple		No	No	No	No	No
540-8	male	not available	No	not available	not available	2013-12-06	2013-12-03	No												incomplete	No			yes		No					yes	39	4	yes	No		yes	yes	yes		No	No			No	yes	No	not known	No
540-9	male	not available	No	not available	not available	2015-02-01	2015-01-27	No												incomplete	yes	adenovirus		yes		No					yes	39.8	8	No	No		yes	yes	yes		yes	No			No	yes	yes	not known	yes
542-1	male	Southern europe (mediterrenean countries and Portugal)	No	Southern europe (mediterrenean countries and Portugal)	Southern europe (mediterrenean countries and Portugal)	2014-07-11	2014-07-05	No												incomplete	No			yes		No					yes	40.5	11	yes	No		yes	yes	yes	2014-07-19	yes	No			No	No	No	not known	No
542-2	male	Southern europe (mediterrenean countries and Portugal)	No	Southern europe (mediterrenean countries and Portugal)	Southern europe (mediterrenean countries and Portugal)	2012-06-08	2012-06-03	No												complete	yes	other	Mycoplasma confirmed infection	yes		No					yes	38.5	5	No	yes	exanthema	yes	No	yes	2012-06-15	yes	yes	unique > 1.5cm	Cervical	No	No	No	not known	No
542-3	male	Southern europe (mediterrenean countries and Portugal)	No	Southern europe (mediterrenean countries and Portugal)	Southern europe (mediterrenean countries and Portugal)	2014-11-06	2014-10-25	No												complete	No			yes		yes	ENT viral		No		yes	40	14	yes	No		yes	yes	yes	2014-11-06	yes	No			not known	not known	not known	No	No
542-4	male	Southern europe (mediterrenean countries and Portugal)	No	Southern europe (mediterrenean countries and Portugal)	Southern europe (mediterrenean countries and Portugal)	2013-04-04	2013-03-31	No												incomplete	yes	other	viral infection	yes							yes	39	7	No	No		No	yes	yes		yes	No			not known	No	No	No	No
542-5	male	Northern Africa	No	Northern Africa	not available	2014-06-18	2014-06-11	yes	mother	autoimmune disease			Sjögren							incomplete	No			yes		No					yes	39	8	yes	No		No	yes	No		yes	No			No	No	No	not known	yes
543-1	male	Southern europe (mediterrenean countries and Portugal)	No	Southern europe (mediterrenean countries and Portugal)	Southern europe (mediterrenean countries and Portugal)	2016-09-17	2016-09-11	No												incomplete	No			yes		No					yes	39.1	6	yes	No		yes	yes	No		yes	No			No	No	yes	No	No
543-2	female	Southern europe (mediterrenean countries and Portugal)	No	Southern europe (mediterrenean countries and Portugal)	Southern europe (mediterrenean countries and Portugal)	2011-06-13	2011-06-08	No												complete	No			yes		No					yes	39	5	yes	No		yes	yes	No		yes	yes	unique > 1.5cm	Cervical	No	yes	No	No	yes
543-3	male	other/mixed race	No	Southern europe (mediterrenean countries and Portugal)	Subsaharian Africa	2012-06-15	2012-05-29	No												incomplete	No			yes		No					yes	38.5	17	yes	No		No	yes	yes	2012-06-14	yes	yes	unique < 1.5cm	Cervical	No	No	No	No	yes
543-4	male	other/mixed race	No	Native central/south america	Southern europe (mediterrenean countries and Portugal)	2015-02-19	2015-02-12	yes	grandparent	autoimmune disease			reumathoid arthirtis							complete	No			yes		No					yes	39.6	6	yes	No		yes	yes	yes	2015-03-17	yes	No			No	No	No	No	yes
543-5	male	Southern europe (mediterrenean countries and Portugal)	No	Southern europe (mediterrenean countries and Portugal)	Southern europe (mediterrenean countries and Portugal)	2015-04-06	2015-03-28	No												complete	No			yes							yes	38.7	9	yes	No		yes	yes	yes	2015-04-20	yes	yes	Multiple		No	No	No	No	No
543-6	male	Southern europe (mediterrenean countries and Portugal)	No	Southern europe (mediterrenean countries and Portugal)	Southern europe (mediterrenean countries and Portugal)	2015-04-07	2015-03-30	No												complete	No			yes		No					yes	38.9	9	yes	No		yes	yes	yes	2015-04-25	yes	yes	Multiple		No	No	yes	No	No
544-1	male	Southern europe (mediterrenean countries and Portugal)	No	Southern europe (mediterrenean countries and Portugal)	Southern europe (mediterrenean countries and Portugal)	2014-07-31	2014-07-27	No												complete	No			yes		No					yes	38.9	7	yes	No		yes	yes	No		yes	yes	unique > 1.5cm	Cervical	No	No	No	not known	No
544-2	female	Southern europe (mediterrenean countries and Portugal)	No	Southern europe (mediterrenean countries and Portugal)	Southern europe (mediterrenean countries and Portugal)	2014-06-24	2014-06-20	No												incomplete	No			yes		No					yes	39.6	7	yes	No		yes	yes	No		yes	yes	unique < 1.5cm	Cervical	not known	No	not known	No	yes
544-3	female	Southern europe (mediterrenean countries and Portugal)	No	Southern europe (mediterrenean countries and Portugal)	Southern europe (mediterrenean countries and Portugal)	2013-08-30	2013-08-28	No												complete	No			yes		No					yes	39.5	7	yes	yes	lymphadenopathies	yes	yes	yes	2013-09-05	yes	yes	unique > 1.5cm	Cervical	No	No	yes	not known	yes
544-4	female	Southern europe (mediterrenean countries and Portugal)		Southern europe (mediterrenean countries and Portugal)	Southern europe (mediterrenean countries and Portugal)	2013-05-15	2013-05-10	No												complete	No			yes		No					yes	39.6	7	yes	No		yes	yes	yes		yes	yes	unique > 1.5cm	Cervical	No	yes	yes	not known
544-5	female	Southern europe (mediterrenean countries and Portugal)		Southern europe (mediterrenean countries and Portugal)	Southern europe (mediterrenean countries and Portugal)	2011-06-28	2011-06-25	No												complete	No			yes		yes	UTI		No		yes	39.5	8	yes	No		yes	yes	yes		yes	yes	unique > 1.5cm	Cervical	No	No	No	not known	No
544-6	male	Southern europe (mediterrenean countries and Portugal)		Southern europe (mediterrenean countries and Portugal)	Southern europe (mediterrenean countries and Portugal)	2013-06-19	2013-06-11	No												incomplete	yes	other	juvenile reumathoid arthirtis	yes		No					yes	39.5	30	No	No		No	yes	No		yes	yes	Multiple		No	No	yes	not known	No
544-7	male	Southern europe (mediterrenean countries and Portugal)	No	Southern europe (mediterrenean countries and Portugal)	Southern europe (mediterrenean countries and Portugal)	2016-05-09	2016-05-05	No												complete				yes		No					yes	40	7	yes	No		yes	yes	yes		yes	yes	unique > 1.5cm	Cervical	No	yes	yes	No	No
544-8	male	Southern europe (mediterrenean countries and Portugal)	No	Southern europe (mediterrenean countries and Portugal)	Southern europe (mediterrenean countries and Portugal)	2016-01-01	2015-12-23	No												complete	No			yes							yes	39.9	9	yes	No		yes	yes	yes		yes	No			No	No	No	No	No
545-1	male	Northern Africa	No	Northern Africa	Northern Africa	2016-03-28	2016-03-23	No												complete	No			yes		yes	others (please specify)	bacterial Tonsillopharyngitis	No		yes	39.5	6	yes	No		yes	yes			yes	yes	unique > 1.5cm	Cervical	No	No	yes	not known	No
545-2	male	Southern europe (mediterrenean countries and Portugal)	No	Southern europe (mediterrenean countries and Portugal)	Southern europe (mediterrenean countries and Portugal)	2016-06-29	2016-06-20	No												complete	No			yes		yes	others (please specify)	pharingitis S. pyogenes	yes	S. pyogenes	yes	38.8	10	yes	No		yes	yes	yes	2016-06-28	yes	yes	unique > 1.5cm	Cervical	No	No	yes	No	not known
545-3	female	Southern europe (mediterrenean countries and Portugal)	No	Southern europe (mediterrenean countries and Portugal)	Southern europe (mediterrenean countries and Portugal)	2012-06-20	2012-06-13	No												complete	No			yes		No					yes	40	7	yes	No		yes	yes	No		yes	yes	unique > 1.5cm	Cervical	No	No	yes	not known	yes
545-4	female	Northern Africa		Northern Africa	Northern Africa	2013-12-27	2013-12-21	No												complete	No			yes		No					yes	40	7	yes	No		yes	yes	yes		yes	yes	Multiple		No	yes	yes	not known	No
545-5	male	Southern europe (mediterrenean countries and Portugal)	No	Southern europe (mediterrenean countries and Portugal)	Southern europe (mediterrenean countries and Portugal)	2015-03-22	2015-03-17	No												complete	No			yes		No					yes	39	7	yes	No		yes	yes	yes		yes	yes	unique > 1.5cm	Cervical	No	yes	yes	not known	yes
545-6	male	Southern europe (mediterrenean countries and Portugal)	No	Southern europe (mediterrenean countries and Portugal)	Southern europe (mediterrenean countries and Portugal)	2015-04-22	2015-04-17	No												complete	No			yes		No					yes	39	6	yes	No		yes	yes	yes		yes	yes	Multiple		No	No	yes	not known	yes
545-7	male	Southern europe (mediterrenean countries and Portugal)	yes	Southern europe (mediterrenean countries and Portugal)	Southern europe (mediterrenean countries and Portugal)	2013-05-15	2013-05-04	No												complete	yes	other	lymphadenitis	yes		No					yes	39.5	12	No	No		No	yes	yes	2013-05-15	yes	yes	unique > 1.5cm	Cervical	No	No	No	No	yes
545-9	female	Southern Ayesa (India, Pakistan, Bangladesh, Tamil)	No	Southern Ayesa (India, Pakistan, Bangladesh, Tamil)	Southern Ayesa (India, Pakistan, Bangladesh, Tamil)	2015-12-07	2015-11-29	No												complete	No			yes		No					yes	39	9	yes	No		yes	yes	yes		yes	yes	Multiple		No	No	yes	yes	yes
546-1	male	Southern europe (mediterrenean countries and Portugal)	No	not available	not available	2012-06-19	2012-06-09	No												complete	No			yes		No					yes	38	10	yes	No		yes	yes	yes	2012-06-23	yes	yes	unique < 1.5cm	Cervical	No		No	No	No
546-10	female	Southern europe (mediterrenean countries and Portugal)	No	Southern europe (mediterrenean countries and Portugal)	Southern europe (mediterrenean countries and Portugal)	2016-02-08	2016-02-04	No												complete	No			yes		No					yes	39	5	yes	No		yes	yes	yes		yes	No			No	No	yes	No	yes
546-11	male	Southern europe (mediterrenean countries and Portugal)	No	Southern europe (mediterrenean countries and Portugal)	Southern europe (mediterrenean countries and Portugal)	2016-04-14	2016-04-09	No												complete	No			yes		No					yes	39.2	6	yes	No		yes	yes	yes		yes	yes	unique < 1.5cm	Cervical	not known	No	yes	No	yes
546-2	female	Southern europe (mediterrenean countries and Portugal)	No	not available	not available	2012-01-30	2012-01-27	No												complete	No			yes		No					yes	40	4	yes	No		yes	yes	yes		yes	yes	Multiple		No	No	No	No	No
546-3	male	Southern europe (mediterrenean countries and Portugal)	No	Southern europe (mediterrenean countries and Portugal)	Southern europe (mediterrenean countries and Portugal)	2013-08-23	2013-08-18	No												incomplete	No			yes		No					yes	39.9	12	yes	No		yes	yes	yes	2013-09-02	yes	yes	Multiple		No	yes	yes	No	yes
546-4	male	Southern europe (mediterrenean countries and Portugal)	No	Southern europe (mediterrenean countries and Portugal)	Southern europe (mediterrenean countries and Portugal)	2015-03-11	2015-02-26	No												Atypical	No			yes		yes	Lower respiratory tract infection		yes	mycoplasma pneumoniae	yes	39.9	13	yes	No		yes	yes	yes		yes	yes	unique > 1.5cm	Cervical	No	No	No	No	yes
546-5	male	Southern europe (mediterrenean countries and Portugal)	No	Southern europe (mediterrenean countries and Portugal)	Southern europe (mediterrenean countries and Portugal)	2014-12-05	2014-11-25	No												incomplete	No			yes							yes	39	11	yes	No		yes	yes	No		yes	yes	Multiple		No	No	No	No	No
546-6	male	Southern europe (mediterrenean countries and Portugal)	No	not available	not available	2015-07-19	2015-07-09	No												incomplete	No			yes		No					yes	39	29	No	yes	lymphadenopathies						yes	Multiple		No	No	No	No	No
546-7	male	Southern europe (mediterrenean countries and Portugal)	No	Southern europe (mediterrenean countries and Portugal)	Southern europe (mediterrenean countries and Portugal)	2014-12-12	2014-12-05	No												complete	No			yes		yes	ENT viral		No		yes	39.5	7	yes	No		yes	yes	yes	2014-12-16	yes	yes	Multiple		No	No	yes	No	No
546-8	male	Southern europe (mediterrenean countries and Portugal)	No	Southern europe (mediterrenean countries and Portugal)	Southern europe (mediterrenean countries and Portugal)	2013-02-12	2013-02-03	No												complete	No			yes		No					yes	38.5	9	yes	No		yes	yes	yes		yes	yes	unique < 1.5cm	Cervical	No	yes	yes	No	No
546-9	female	Southern europe (mediterrenean countries and Portugal)	No	Southern europe (mediterrenean countries and Portugal)		2016-02-26	2016-02-20	No												complete	No			yes		No					yes	39	6	yes	No		yes	yes	yes		yes	yes	unique < 1.5cm	Cervical			yes	No	No
547-1	female	Southern europe (mediterrenean countries and Portugal)	No	Southern europe (mediterrenean countries and Portugal)	Southern europe (mediterrenean countries and Portugal)	2015-08-27	2015-08-12	No												complete	No			yes		No					yes		8	No	No		No	yes	yes	2015-08-27	yes	yes	Multiple		No	No	No	No	No
547-10	male	Northern /eastern europe	No	Northern /eastern europe	Northern /eastern europe	2014-09-06	2014-09-02	No												incomplete	No			yes		No					yes	39		No	No		yes	yes	yes		yes	yes	unique > 1.5cm	Cervical	No	No	yes	not known	No
547-2	male	Northern /eastern europe	No	Northern /eastern europe	Northern /eastern europe	2015-01-27	2015-01-27	No												complete	No			yes							yes	39.5	7				yes	yes	No		yes	yes	Multiple		No	yes	yes	No	yes
547-3	male	Southern europe (mediterrenean countries and Portugal)	No	Native central/south america	Southern europe (mediterrenean countries and Portugal)	2016-01-08	2015-12-25	No												complete	No			yes		yes	ENT viral		No		yes	39.5	17	yes			No	yes	yes	2016-01-01	yes	yes	Multiple		No	No	yes	No	yes
547-4	male	Southern europe (mediterrenean countries and Portugal)	No	Southern europe (mediterrenean countries and Portugal)	Southern europe (mediterrenean countries and Portugal)	2016-01-05	2016-01-01	No												complete	No			yes		No					yes	38	5	yes	No		No	yes	yes		yes	yes	Multiple		No	No	No	No	No
547-6	male	Southern europe (mediterrenean countries and Portugal)	No	Southern europe (mediterrenean countries and Portugal)	Southern europe (mediterrenean countries and Portugal)	2014-05-31	2014-05-15	No												complete	No			yes							yes	38	15	yes	No		No	No	No		yes	yes	Multiple		No	No	not known	No	No
547-7	female	Southern europe (mediterrenean countries and Portugal)	No	Southern europe (mediterrenean countries and Portugal)	Southern europe (mediterrenean countries and Portugal)	2012-03-27	2012-03-21	No												complete	No			yes		yes	others (please specify)	strep Tonsilitis estreptoc!cica + acute otitis media	yes	group A strep	yes		25	yes	No		yes	No	No		yes	No			No	No	No	No	No
547-8	male	Southern europe (mediterrenean countries and Portugal)		Southern europe (mediterrenean countries and Portugal)	Southern europe (mediterrenean countries and Portugal)	2014-04-10	2014-03-27	No												complete	No			yes							yes		11	No	No		yes	yes	No		yes	yes	Multiple		No	No	No	No	No
547-9	male	Southern Ayesa (India, Pakistan, Bangladesh, Tamil)	No	Southern Ayesa (India, Pakistan, Bangladesh, Tamil)	Southern Ayesa (India, Pakistan, Bangladesh, Tamil)	2016-01-14	2016-01-10	No												complete	No			yes							yes	39.6		yes			No	yes	yes		yes	No			No	No	yes	No	No
548-1	male	Southern europe (mediterrenean countries and Portugal)	No	Southern europe (mediterrenean countries and Portugal)	Southern europe (mediterrenean countries and Portugal)	2016-04-12	2016-04-07	No												complete	No			yes		No					yes	40.5	7	yes	No		yes	yes	yes	2016-04-20	yes	yes	Multiple		No	No	yes	No	yes
548-10	female	Southern europe (mediterrenean countries and Portugal)		Southern europe (mediterrenean countries and Portugal)	Southern europe (mediterrenean countries and Portugal)	2015-12-28	2015-12-21	No												complete	No			yes		No					yes		7	yes	No		yes	yes	No		yes	yes	unique > 1.5cm	Cervical	No	yes	yes	No	yes
548-11	male	Northern Africa	No	Northern Africa	Northern Africa	2012-01-09		No												complete	No			yes							No						yes	yes	No			yes	Multiple		not known	No	No	No	No
548-13	male	Southern europe (mediterrenean countries and Portugal)	No	Southern europe (mediterrenean countries and Portugal)	Southern europe (mediterrenean countries and Portugal)	2012-05-12	2012-05-05	yes	mother	autoimmune disease			Neutropenia/leucopenia							complete	No			yes		No					yes	39.5	5	yes	No		yes	yes	yes		yes	yes	Multiple		No	No	yes	No	No
548-14	male	Southern europe (mediterrenean countries and Portugal)	No	Southern europe (mediterrenean countries and Portugal)	Southern europe (mediterrenean countries and Portugal)	2012-06-29	2012-06-23	No												incomplete	No			No		No					yes	39	6	yes	No		No	yes	yes		yes	No			No	No	yes	No	yes
548-15	male	Southern europe (mediterrenean countries and Portugal)	No	Southern europe (mediterrenean countries and Portugal)	Southern europe (mediterrenean countries and Portugal)	2011-04-03	2011-04-01	yes	mother	Kawasaki disease										complete	No			yes		No					yes	39.3	2	yes	No		yes	yes	yes		yes	No			No	yes	yes	No	No
548-17	male	Southern europe (mediterrenean countries and Portugal)	No	Southern europe (mediterrenean countries and Portugal)	Southern europe (mediterrenean countries and Portugal)		2013-04-14	No												complete	No			yes							yes	39.5	7	yes	No		yes	yes	yes	2012-08-03	yes	No			No	yes	No	No	No
548-18	male	Southern europe (mediterrenean countries and Portugal)	No	Southern europe (mediterrenean countries and Portugal)	Southern europe (mediterrenean countries and Portugal)	2013-04-19	2013-04-15	No												complete	No			yes		No					yes	40	7	yes	No		yes	yes	yes		yes	No			not known	yes	No	No	No
548-2	male	not available	No	not available	not available	2014-06-24	2014-06-20	No												incomplete	No			yes		No					yes	38.5	7	yes	No		yes	yes	yes	2014-07-01	yes	No			not known	not known	yes	not known	yes
548-20	female	Southern europe (mediterrenean countries and Portugal)	No	Southern europe (mediterrenean countries and Portugal)	Southern europe (mediterrenean countries and Portugal)	2014-01-13	2014-01-03													complete	No			yes		No					yes	40.5	15	yes	No		yes	yes	No		yes	yes	Multiple		not known	No	No	No	No
548-21	male	Southern europe (mediterrenean countries and Portugal)	No	Southern europe (mediterrenean countries and Portugal)	Southern europe (mediterrenean countries and Portugal)	2011-01-19	2011-01-11	No												complete	No			yes		No					yes		15	yes	No		yes	No	yes		yes	yes	unique > 1.5cm	Cervical	not known	No	No	No	No
548-22	male	Southern europe (mediterrenean countries and Portugal)	No	Southern europe (mediterrenean countries and Portugal)	Southern europe (mediterrenean countries and Portugal)			No												incomplete	No			yes		No					yes						yes	No	yes		yes	No			not known	not known	No	No	yes
548-23	male	Southern europe (mediterrenean countries and Portugal)	No	Southern europe (mediterrenean countries and Portugal)	Southern europe (mediterrenean countries and Portugal)	2013-10-19	2013-10-15	No												complete	No			yes		No					yes	40	6	yes	No		yes	yes	No		yes	yes	Multiple		not known	No	not known	No	yes
548-24	male	Southern europe (mediterrenean countries and Portugal)	No	Southern europe (mediterrenean countries and Portugal)	Southern europe (mediterrenean countries and Portugal)	2012-12-04	2012-11-26	No												incomplete	No			yes		No					yes	39.5	6	No	No		yes	yes	yes	2012-11-30	No	No			No	No	No	No	yes
548-25	female	Southern europe (mediterrenean countries and Portugal)	No	Southern europe (mediterrenean countries and Portugal)	Southern europe (mediterrenean countries and Portugal)	2013-08-20	2013-08-14	No												complete	No			yes		No					yes	39.5	8	yes	No		yes	yes	yes		yes	yes	Multiple		not known	No	No	No	No
548-26	female	Southern europe (mediterrenean countries and Portugal)	No	Southern europe (mediterrenean countries and Portugal)	Southern europe (mediterrenean countries and Portugal)	2013-08-12	2013-08-04	No												incomplete	No			yes							yes	40	9	yes	No		No	No	No		No	yes	Multiple		No	No	No	No	No
548-27	male	Southern europe (mediterrenean countries and Portugal)	No	Southern europe (mediterrenean countries and Portugal)	Southern europe (mediterrenean countries and Portugal)	2013-08-07	2013-08-01	No												complete	No			yes		No					yes	39.5	10	yes			yes	yes	yes		yes	yes	Multiple		No	No	No	No	No
548-28	male	Southern europe (mediterrenean countries and Portugal)	No	Southern europe (mediterrenean countries and Portugal)	Southern europe (mediterrenean countries and Portugal)	2016-02-01	2016-01-24	No												incomplete	No			yes							yes	39.5	8	yes	No		yes	yes	yes	2016-02-01	yes	No			No	No	yes	No	yes
548-29	male	Southern europe (mediterrenean countries and Portugal)		Southern europe (mediterrenean countries and Portugal)	Southern europe (mediterrenean countries and Portugal)	2014-01-19	2014-01-12	No												complete	No			yes		yes	others (please specify)	Tonsillopharyngitis	No		yes	39.5
548-3	male	Northern Africa		Northern Africa	Northern Africa	2014-09-18	2014-09-15	No												complete	No			yes		No					yes	39	5	yes	No		yes	yes	yes	2014-09-26	yes	yes	Multiple		not known	not known	not known	No	yes
548-30	female	Southern europe (mediterrenean countries and Portugal)	No	Southern europe (mediterrenean countries and Portugal)	Southern europe (mediterrenean countries and Portugal)	2016-05-29	2016-05-24	No												complete	No			yes							yes	40	5	yes	No		yes	yes	yes	2016-06-19	yes	No			No	No	yes	No	No
548-31	male																			complete	No
548-32	female	Southern europe (mediterrenean countries and Portugal)	No	Southern europe (mediterrenean countries and Portugal)	Southern europe (mediterrenean countries and Portugal)	2013-04-01	2013-03-27	No												complete	No			yes							yes	39	5	yes	No		yes	yes	yes		yes	No			No	No	yes	No	yes
548-33	male	Northern Africa		Northern Africa	Northern Africa	2012-04-21	2012-04-16	yes	brother											complete	No			yes		No					yes	39	6	yes	No		yes	yes	yes		yes	No			No	No	yes	No	No
548-4	male	not available	No	not available	not available	2014-12-19	2014-12-13	No												complete	No			yes		No					yes	39.6	8	yes	No		yes	yes	yes	2014-12-22	yes	yes	Multiple		not known	not known	not known	No	yes
548-5	male	Southern europe (mediterrenean countries and Portugal)	No	Southern europe (mediterrenean countries and Portugal)	Southern europe (mediterrenean countries and Portugal)	2015-03-07	2015-03-02	No												complete	No			yes		No					yes	40	6	yes	No		yes	yes	yes	2015-03-12	yes	No			No	yes	yes	No	yes
548-6	male	Southern europe (mediterrenean countries and Portugal)	No	Southern europe (mediterrenean countries and Portugal)	Southern europe (mediterrenean countries and Portugal)	2015-04-05	2015-03-31	No												complete	No			yes		No					yes	39	7	yes	No		yes	yes	yes	2015-03-13	yes	yes	unique > 1.5cm	Cervical	No	yes	yes	No	No
548-8	female	Southern europe (mediterrenean countries and Portugal)	No	Southern europe (mediterrenean countries and Portugal)	Southern europe (mediterrenean countries and Portugal)	2015-07-17	2015-07-11	No												complete	yes	adenovirus		yes		yes	others (please specify)	varicthea	No		yes	40	9	yes	No		yes	yes	yes	2015-07-22	yes	yes	unique > 1.5cm	Cervical	No	No	yes	No	yes
548-9	male	Southern europe (mediterrenean countries and Portugal)	No	Southern europe (mediterrenean countries and Portugal)	Southern europe (mediterrenean countries and Portugal)	2014-02-27	2014-02-23	No												incomplete	No			yes		No					yes		4	No	No		No	No	yes	2014-03-02	yes	No			No	not known	not known	not known	not known
549-1	male	Southern europe (mediterrenean countries and Portugal)				2014-10-27	2014-10-18	No												complete	No			yes		No					yes	39.6		yes	No		No	yes	yes		yes	No			not known	No	yes	not known	not known
549-2	female					2013-08-14		No												complete	No			yes		No					yes	40	9	No	No		yes	yes	yes		yes				not known	No	No	No
549-3	male	not available	No	not available	not available	2015-04-03	2015-03-27	No												complete	No			yes		yes	ENT viral				yes	39.7	7	yes	No		yes	yes	yes		yes	yes	Multiple		not known	No	yes	No	yes
549-5	female	not available		not available	not available	2011-11-22	2011-11-18	No												complete	No			yes		No					yes	39	6	yes	No		yes	yes	yes	2011-11-25	yes	yes	unique < 1.5cm	Cervical	not known	yes	yes	No	No
549-6	male	not available		not available	not available	2014-05-05	2014-05-02	not available												complete	No			yes		No					yes	38.5	7	No	No		yes	No	yes		yes	yes	Multiple		No	No	yes	No	No
549-7	male	not available		not available	not available	2015-11-19	2015-11-12	yes	grandparent	rtheevant cardiac diseases	others (please specify)	Valvulopat!a does not specifyda								complete	No			yes							yes	40	8	yes	No		yes	yes	yes	2015-12-10	yes	No			No	No	yes	No	No
549-8	male	not available		not available	not available	2012-03-09	2012-03-06	not available												incomplete	No			yes							yes	39.9	5	yes	No		yes	yes	No		yes	No			No	not known	No	No	yes
551-1	female	Southern europe (mediterrenean countries and Portugal)	No	Southern europe (mediterrenean countries and Portugal)	Southern europe (mediterrenean countries and Portugal)	2012-08-21	2016-07-31	No												incomplete	No			yes		No					yes	41.9	20	yes	No		yes	yes	yes	2012-08-13	No	No			No	No	No	No	No
551-2	male			Southern europe (mediterrenean countries and Portugal)	Southern europe (mediterrenean countries and Portugal)	2015-11-04	2015-10-31	No												complete	No			yes		No					yes	39.5	5	yes	No		yes	yes	No		yes	yes	unique > 1.5cm	Cervical	No	No		No	No
551-3	male	Southern europe (mediterrenean countries and Portugal)	No	Southern europe (mediterrenean countries and Portugal)	Southern europe (mediterrenean countries and Portugal)	2015-09-07	2015-09-01	No												complete	No			yes							yes	39.5	6	yes	No		yes	yes	yes		yes	yes	Multiple		No	No	No	No	No
551-4	female	Southern europe (mediterrenean countries and Portugal)	No	Southern europe (mediterrenean countries and Portugal)	Southern europe (mediterrenean countries and Portugal)	2016-03-02	2016-02-27	No												complete	No			yes		yes	ENT viral		No		yes	39	5	yes	No		yes	yes	No		yes	yes	Multiple		No	yes	yes	No	No
553-1	male	Northern Africa	No	Northern Africa	Northern Africa	2012-05-24	2012-05-12	No												complete	No			yes		No					yes	40	12	yes	yes	conjuctival inyection	yes	yes	No		yes	No			No	No	No	No	yes
553-2	male	Native central/south america	No	Native central/south america	Native central/south america	2015-06-26	2015-06-22	No												incomplete	No			yes		No					yes	40	9	No	No		yes	yes	yes	2015-06-27	No	No			No	yes	yes	not known	yes
553-4	male	Southern europe (mediterrenean countries and Portugal)		Southern europe (mediterrenean countries and Portugal)	Southern europe (mediterrenean countries and Portugal)	2013-08-10	2013-08-06	No												incomplete	No			yes		No					yes	39.5	8		No		No	yes			yes	yes	unique > 1.5cm	Inguil	No	No	yes	not known	No
553-5	male	Southern europe (mediterrenean countries and Portugal)	No	Southern europe (mediterrenean countries and Portugal)	Southern europe (mediterrenean countries and Portugal)	2013-06-06	2013-06-04	No												incomplete	No			yes		No					yes	39	5	yes	No		yes	yes	No		yes	No			No	No	not known	not known	yes
554-1	male	Southern europe (mediterrenean countries and Portugal)	No	Southern europe (mediterrenean countries and Portugal)	Southern europe (mediterrenean countries and Portugal)	2010-02-01	2010-01-29	No												complete	No			yes		yes	others (please specify)	Otitis media acute	No		yes	39	3	yes	No		yes	yes	yes	2010-02-13	yes	No			No	No	not known	No	yes
554-10	male	Southern europe (mediterrenean countries and Portugal)	No	Southern europe (mediterrenean countries and Portugal)	Southern europe (mediterrenean countries and Portugal)	2015-09-07	2015-09-04	No												incomplete	No			yes		No					yes	38.9	4	yes	No		yes	yes	No		No	yes	unique > 1.5cm	Cervical	No	No	yes	No	No
554-11	male	Southern europe (mediterrenean countries and Portugal)	No	Southern europe (mediterrenean countries and Portugal)	Southern europe (mediterrenean countries and Portugal)	2015-10-14	2015-10-09	No												complete	No			yes		No					yes	38.7	5	yes	No		yes	yes	yes	2015-10-25	No	yes	unique > 1.5cm	Cervical	No	No	yes	No	No
554-12	male	Southern europe (mediterrenean countries and Portugal)	No	Southern europe (mediterrenean countries and Portugal)	Southern europe (mediterrenean countries and Portugal)	2016-07-12	2016-07-05	No												complete	No			yes		No					yes	40		yes	No		yes	yes	yes	2016-07-12	yes	yes	Multiple		No	No	No	No	No
554-13	female	Southern europe (mediterrenean countries and Portugal)		Southern europe (mediterrenean countries and Portugal)	Southern europe (mediterrenean countries and Portugal)	2016-07-12	2016-07-10	No												complete	No			yes		No					yes	39.5	10	yes	No		yes	yes	yes	2016-07-16	No	yes	unique > 1.5cm	Cervical	No	yes	No	No	No
554-14	female	Southern europe (mediterrenean countries and Portugal)	No	Southern europe (mediterrenean countries and Portugal)	Southern europe (mediterrenean countries and Portugal)	2016-07-06	2016-06-30	No												incomplete	yes	adenovirus		yes		No					yes	39	8	yes	No		No	yes	No		No	No			No	No	yes	No	No
554-2	male	Southern europe (mediterrenean countries and Portugal)	No	Southern europe (mediterrenean countries and Portugal)	Southern europe (mediterrenean countries and Portugal)	2011-05-21	2011-05-13	No												incomplete	No			yes		yes	others (please specify)	Bronchiolitis	No		yes	38.5	8	yes	No		No	yes	No		yes	No			No	No	yes	No	No
554-3	male	Southern europe (mediterrenean countries and Portugal)		Southern europe (mediterrenean countries and Portugal)	Southern europe (mediterrenean countries and Portugal)	2011-05-28	2011-05-24	No												complete	No			yes		yes	ENT viral		No		yes	39.8		yes	No		yes	yes	yes	2011-06-08	yes	yes	Multiple		No	No	yes	No	yes
554-4	male	Southern europe (mediterrenean countries and Portugal)	No	Southern europe (mediterrenean countries and Portugal)	Southern europe (mediterrenean countries and Portugal)	2011-03-12	2011-03-04	No												complete	yes	scarlet fever		yes		No					yes	40	9	yes	No		yes	yes	yes	2011-03-10	yes	No			No	No	No	No	yes
554-5	male	Southern europe (mediterrenean countries and Portugal)	No	Southern europe (mediterrenean countries and Portugal)	Southern europe (mediterrenean countries and Portugal)	2012-03-06	2012-03-03	No												complete	No			yes		No					yes	40	7	yes	No		yes	yes	No		yes	yes	unique < 1.5cm	Cervical	No	No	yes	No	No
554-6	male	Southern europe (mediterrenean countries and Portugal)	No	Southern europe (mediterrenean countries and Portugal)	Southern europe (mediterrenean countries and Portugal)	2012-10-03	2012-09-18	yes	grandparent	rtheevant cardiac diseases	sudden death of cardiac origin under 45 years									incomplete	yes	EBV		yes		yes	others (please specify)	Mononucleosis	yes		yes	39	16	yes	No		yes	yes	No		yes	yes	Multiple		No	No	No	No	No
554-7	male	Oriental Ayesa (China, Japan, Korea)	No	Oriental Ayesa (China, Japan, Korea)	Oriental Ayesa (China, Japan, Korea)	2015-05-02	2015-04-17	No												complete	No			yes		yes	pneumonia		yes	Mycoplasma pneumoniae	yes	38.6	16	No	No		yes	yes	yes	2015-05-03	yes	No			No	No	yes	No	yes
554-8	female	Southern europe (mediterrenean countries and Portugal)	No	Southern europe (mediterrenean countries and Portugal)	Southern europe (mediterrenean countries and Portugal)	2015-01-20	2015-01-16	No												complete	No			yes		yes	others (please specify)	vomitting	No		yes	39.5		yes	No		yes	yes	No		yes	yes	unique > 1.5cm	Cervical	No	No	yes	No	No
554-9	male	Southern europe (mediterrenean countries and Portugal)	No	Southern europe (mediterrenean countries and Portugal)	Southern europe (mediterrenean countries and Portugal)	2015-07-14	2015-07-10	No												incomplete	No			yes		yes	ENT viral		No		yes	38.3	6	yes	No		yes	yes	No		No	No			No	No	yes	No	No
555-1	male	Subsaharian Africa	No	Subsaharian Africa	Subsaharian Africa	2011-08-30	2011-08-15	No												complete	No			yes		No					yes	40	16	yes	No		yes	yes	yes		yes	No			No	No	yes	No	yes
555-4	male	not available	No	not available	not available	2015-10-09	2015-07-05	No												complete	No			yes		No					yes	39	6	yes	No		yes	yes	yes		yes	yes	unique > 1.5cm	Cervical	No	No	No	not known	No
555-5	female	Oriental Ayesa (China, Japan, Korea)	No	Oriental Ayesa (China, Japan, Korea)	Oriental Ayesa (China, Japan, Korea)	2011-11-17	2011-11-11	No												complete	No			yes							yes	39	8	yes	No		yes	yes	yes		yes	yes	unique < 1.5cm	Cervical	No	No	No	No	yes
555-6	male	Southern Ayesa (India, Pakistan, Bangladesh, Tamil)	No	Southern Ayesa (India, Pakistan, Bangladesh, Tamil)	Southern Ayesa (India, Pakistan, Bangladesh, Tamil)	2012-05-21	2012-05-09	No												complete	No			yes							yes	39	13	yes	No		yes	yes	No		No	yes	Multiple		No	No	No	No	No
555-7	male	Native central/south america	No	Native central/south america	Native central/south america	2014-04-25	2014-04-12	No												complete	No			yes		yes	others (please specify)	strep Tonsilitis	yes	group A strep	yes	39	17	yes	No		yes	yes	No		yes	yes	Multiple
564-1	male	Southern europe (mediterrenean countries and Portugal)	No	Southern europe (mediterrenean countries and Portugal)	Southern europe (mediterrenean countries and Portugal)	2016-05-30	2016-05-23	No												complete	yes	EBV		yes		yes	ENT viral		No		yes	38.5			No		yes	yes	yes		yes	yes	Multiple		No	yes	yes	not known	No
565-1	male	Southern europe (mediterrenean countries and Portugal)	No	Southern europe (mediterrenean countries and Portugal)	Southern europe (mediterrenean countries and Portugal)	2015-04-08	2015-04-02	No												complete	No			yes		yes	others (please specify)	Gastroenteritis	No		yes	40.2	9	yes	No		yes	yes	yes		yes	yes	unique > 1.5cm	Cervical	No	No	yes	not known	not known
565-2	male	Southern europe (mediterrenean countries and Portugal)	No	Southern europe (mediterrenean countries and Portugal)	Southern europe (mediterrenean countries and Portugal)	2015-12-11	2015-12-07	No												complete	No			yes		yes	ENT viral		No		yes	38.8	6	yes	No		yes	yes	yes		yes	yes	unique > 1.5cm	Cervical	No	yes	No	not known	No
566-1	female	Southern europe (mediterrenean countries and Portugal)	No	Southern europe (mediterrenean countries and Portugal)	Southern europe (mediterrenean countries and Portugal)	2015-03-10	2015-03-03	No												complete	No			yes		yes	others (please specify)	Gastroenteritis	No		yes	40	8	yes	No		yes	yes	yes	2015-03-13	yes	yes	Multiple		not known	yes	No	No	No
566-2	male	Southern europe (mediterrenean countries and Portugal)	No	Southern europe (mediterrenean countries and Portugal)	Southern europe (mediterrenean countries and Portugal)	2013-04-08	2013-04-05	No												complete	No			yes		No					yes	39.5	7		No		yes	yes	yes	2013-04-16	yes	yes	unique > 1.5cm	Cervical	No	No		No	No
567-1	female	Native central/south america	No	Native central/south america	Native central/south america	2012-05-03	2012-04-29	No												complete	No			yes		yes	ENT viral		No		yes	38.5	6	yes	No		yes	yes	yes	2012-05-04	yes	yes	unique < 1.5cm	Cervical	No	yes	yes	yes	yes
567-2	female	Southern europe (mediterrenean countries and Portugal)	No	Southern europe (mediterrenean countries and Portugal)	Southern europe (mediterrenean countries and Portugal)	2011-11-08	2011-11-04	No												complete	yes	adenovirus		yes		No					yes	39.3	9	yes	No							yes	Multiple		No	yes	No	not known	No
567-3	female	Oriental Ayesa (China, Japan, Korea)	No	Oriental Ayesa (China, Japan, Korea)	Oriental Ayesa (China, Japan, Korea)	2014-03-06	2014-02-15	No												complete	yes	adenovirus		yes		No					yes	39	17	yes	yes	others (please specify)	yes	yes	No		yes	yes	Multiple		No	No	No	not known	No
567-4	male	Southern europe (mediterrenean countries and Portugal)	No	Southern europe (mediterrenean countries and Portugal)	Southern europe (mediterrenean countries and Portugal)	2016-04-19	2016-04-10	No												incomplete	yes	adenovirus		yes							yes	39.5	8	yes	No		yes	yes	yes	2016-04-22	yes	yes	Multiple		No	No	yes	not known	yes
567-5	female	Oriental Ayesa (China, Japan, Korea)	No	Oriental Ayesa (China, Japan, Korea)	Oriental Ayesa (China, Japan, Korea)	2012-09-13	2012-09-10	No												complete	yes	adenovirus		yes		yes	ENT viral		No		yes	39.5	7	yes	yes	exanthema	yes	yes	No		yes	yes	Multiple		No	No	yes	not known	No
567-6	female	Southern europe (mediterrenean countries and Portugal)	No	Southern europe (mediterrenean countries and Portugal)	Southern europe (mediterrenean countries and Portugal)	2015-05-07	2015-05-02	No												complete	yes	scarlet fever		yes		No					yes	38.5	5	yes	yes	exanthema	No	yes	yes		yes	yes	Multiple		No	No	yes	not known	No
567-7	female	Southern europe (mediterrenean countries and Portugal)	No	Southern europe (mediterrenean countries and Portugal)	Southern europe (mediterrenean countries and Portugal)	2011-12-24	2011-12-22	No												incomplete	yes	scarlet fever		yes		No					yes	38.9	6	yes	yes	others (please specify)	No	yes	yes		yes	yes	Multiple		No	No	No	not known	No
567-8	male	Southern europe (mediterrenean countries and Portugal)	No	Southern europe (mediterrenean countries and Portugal)	Southern europe (mediterrenean countries and Portugal)	2013-05-16	2013-05-12	No												complete	yes	adenovirus		yes		No					yes	38.8	5	yes	yes	exanthema	yes	yes	No		yes	yes	Multiple		No	No	No	not known	No
567-9	male	Southern europe (mediterrenean countries and Portugal)	No	Southern europe (mediterrenean countries and Portugal)	Southern europe (mediterrenean countries and Portugal)	2011-11-21	2011-11-15	No												complete	yes	scarlet fever		yes		No					yes	38.7	7	yes	No		yes	yes	yes		yes	yes	Multiple		No	No	No	not known	yes
568-1	female	not available		not available	not available	2012-04-17	2012-04-03	yes	other (please specify)	autoimmune disease			Psoriasis							complete	No			yes		yes	ENT viral		No		yes		14	No	yes	exanthema	yes	yes	yes	2012-04-04	yes	yes	Multiple		not known	No	No	No	No
568-10	male	not available		not available		2015-07-21	2015-07-14	No												complete				yes							yes	40	7	yes	No		yes	yes	yes		yes
568-11	male	not available		not available	not available	2015-07-11	2015-07-05	yes	father	rtheevant cardiac diseases	others (please specify)	Miocardiopat!a hipertr!fica								complete	No			yes		No					yes	39.5	7	yes	No		yes	yes	yes	2015-07-09	yes	yes	unique > 1.5cm	Inguil	No	No	No	No	yes
568-12	female	not available		not available	not available	2016-03-05	2016-02-28	No												incomplete				yes		No					yes	39	8	yes	No		yes	yes	No		yes	yes	unique < 1.5cm	Cervical	No	No	No	No	yes
568-13	female	not available		not available	not available	2016-03-17	2016-03-11	not available												incomplete	yes	other	influenza	yes		No					yes		7	yes	No		yes	yes	No		yes	yes	Multiple		No	No	No	No	No
568-4	female	not available		not available	not available	2013-01-20	2013-01-10	No												complete	No			yes							yes	39	12	yes	No		yes	yes	No		yes	yes	unique > 1.5cm	Cervical	No	No	No	No	No
568-6	female	not available		not available	not available	2014-02-17	2014-02-11	No												complete	No			yes							yes	39.9	7	yes	No		yes	yes	yes		yes	yes	Multiple		No	yes	not known	No	No
568-7	male	not available		not available	not available	2013-02-20	2013-02-15	No												complete	No			yes							yes	39.5	7	yes	No		yes	yes	yes		yes	yes	unique > 1.5cm	Cervical	No	No	not known	No	No
568-8	male	Southern europe (mediterrenean countries and Portugal)		Southern europe (mediterrenean countries and Portugal)	Southern europe (mediterrenean countries and Portugal)	2014-04-21	2014-04-16	No												incomplete	No			yes		No					yes			yes	No		yes	yes	No		No	yes	Multiple		No	No	No	No	yes
568-9	male	not available		not available	not available	2014-12-07	2014-12-01	No												complete	No			yes		No					yes	39.9	8	yes	No		yes	yes	yes	2014-12-04	yes	No			No	No	No	No	No
571-1	male	Southern europe (mediterrenean countries and Portugal)	No	Southern europe (mediterrenean countries and Portugal)	Southern europe (mediterrenean countries and Portugal)	2016-04-20	2016-04-16	No												complete	No			yes		No					yes	38.5	5	yes	No		yes	yes	yes	2016-04-26	yes	yes	Multiple		No	No	yes	not known	yes
571-2	male	Southern europe (mediterrenean countries and Portugal)		Southern europe (mediterrenean countries and Portugal)	Southern europe (mediterrenean countries and Portugal)	2016-06-02	2016-05-29	No												complete	No			yes		No					yes	39	5	yes	No		yes	No	No		yes	yes	Multiple		not known	No	yes	not known	No
575-1	male	Southern europe (mediterrenean countries and Portugal)	No	Southern europe (mediterrenean countries and Portugal)	Southern europe (mediterrenean countries and Portugal)	2016-03-15	2016-03-11	No												complete	No			yes		No					yes	39.5	10	yes	No		yes	yes	yes	2016-04-28	yes	No			No	No	No	No	yes
575-2	female	Northern /eastern europe	No	Northern /eastern europe	Northern /eastern europe	2016-01-31	2016-01-26	No												complete	No			yes		No					yes	39	6	yes	No		yes	yes	No		yes	yes	unique > 1.5cm	Cervical	No	No	yes	No	No
575-3	female	Southern europe (mediterrenean countries and Portugal)	No	Southern europe (mediterrenean countries and Portugal)	Southern europe (mediterrenean countries and Portugal)	2016-05-27	2016-05-20	No												complete	yes	adenovirus		yes		No					yes	39.9	8	yes	No		yes	yes	No		yes	yes	unique < 1.5cm	Cervical	No	No	No	No	No
575-4	male	Northern /eastern europe	No	Northern /eastern europe	Northern /eastern europe	2015-04-08	2015-04-01	No												complete	No			yes		No					yes	39.2	9	yes	No		yes	yes	yes		yes	yes	unique > 1.5cm	Cervical	No	No	No	No	No
12012_1	male	Southern europe (mediterrenean countries and Portugal)	No	Southern europe (mediterrenean countries and Portugal)	Southern europe (mediterrenean countries and Portugal)	2014-01-28	2014-01-25	No												complete	No			yes		No					yes	39.8	6	yes	No		yes	yes	No		yes	yes	Multiple		not known	No	yes	No	yes
12012-2	male	gypsy	No	gypsy	gypsy	2012-06-14	2012-06-09	No												incomplete	yes	other	parvovirus	yes		No					yes	39.5	8	yes	yes	exanthema	No	yes	yes	2012-06-16	yes	No			not known	yes	No	No	No
12012-3	female	Native central/south america	No	Native central/south america	Native central/south america	2016-01-12	2016-01-09	No												complete	No			yes		No					yes	40	9	yes	No		yes	yes	yes		yes	yes	unique > 1.5cm	Cervical	not known	not known	yes	No	yes
[truncated: 154 more columns]
